# Supplementary material for: Serological detection of Rickettsia spp. and evaluation of blood parameters in pet dogs and cats from Bangkok and neighboring provinces
Source: PLoS One. 2024 Mar 7;19(3):e0297373. doi: 10.1371/journal.pone.0297373 (PMC10919667; doi:10.1371/journal.pone.0297373)
Supplement: S1 File — (XLSX) [file pone.0297373.s001.xlsx]

## Sheet: dog-cat
Lab no.	STG	TG	SFG	District	Province	Species	Breed	sex	Year	Month	Day	HGB (gm%)	PCV(%)	RBC (10*6/cumm)	MCV(fl)	MCHC(gm%)	MCH	WBC(10*3/cumm)	PLATELETS (10*3/ul)	NEU	LYMPH	MONO	EOS	BASO
1	0.18	0.13	0.04	Bangkapi	Bangkok	Cat	DSH	Female	5	0	0	9.3	35.2	7.65	37.66	37.93	16.79	23.68	202	86	44	2	7	0
3	0.63	0.15	0.49	Muang	Samut Prakan	Cat	DSH	Male	3	3	0	6.6	19.3	4.09	47.19	34.2	16.14	33.96	124	85	7	6	2	0
4	0.21	0.31	0.04	Muang	Nonthaburi	Dog	Poodle	Male	17	8	19	16.5	48.7	8.53	59.84	37.86	24.16	10.78	123	78.5	10	4.6	0	0.1
5	0.36	0.14	0.03	Muang	Nonthaburi	Dog	Shih tzu	Male	19	1	25	14.1	42.7	7.38	65.84	36.57	21.86	10.78	391	78.1	25	3.6	4.2	0.1
6	0.15	0.09	0.08	Prawet	Bangkok	Dog	Golden retriver	Female	14	11	15	10.8	49	6.49	66.24	33.09	22.43	10.81	459	89.9	11	10.4	1	0
7	0.47	0.11	0.12	Muang	Nonthaburi	Dog	Crossbreed	Female	12	8	25	9.8	40.8	6.94	58.91	37.18	23.93	14.09	331	64.7	16.1	3.6	9.8	0.1
8	0.72	0.15	0.08	Pak Kret	Nonthaburi	Dog	Crossbreed	Male	4	2	21	9.3	28.4	4.82	58.92	32.75	19.29	21.89	226	17	16	42	0	1
9	0.67	0.32	0.15	Chatuchak	Bangkok	Cat	DSH	Male	2	7	14	14	38.6	9.35	41.28	36.27	17.97	19.25	278	77	17	0	6	0
10	0.85	0.76	0.28	Chatuchak	Bangkok	Cat	DSH	Male	3	9	28	13.1	36.5	11.53	31.66	35.89	11.36	13.68	319	81	12	2	5	0
11	0.86	0.66	0.93	Suan Luang	Bangkok	Cat	DSH	Female	6	5	1	12	34.2	8.39	40.76	35.09	14.3	14.62	365	61	21	2	16	0
13	0.34	0.21	0.05	Bang Bua Thong	Nonthaburi	Dog	Pomeranian	Male	8	7	28
14	0.24	0.43	0.12	Phayathai	Bangkok	Dog	Poodle	Female	15	8	12	10.6	48.4	8.47	64.43	35.71	23.08	21.67	229	65.9	29.4	4.1	5.2	0
18	0.78	0.3	0.23	Laksi	Bangkok	Dog	Miniature pinscher	Female	16	2	4	19.8	55.2	9.02	61.2	35.87	21.95	6.3	318	74.1	11.3	4.6	9.8	0.2
21	1.15	0.16	0.03	Minburi	Bangkok	Dog	Shih tzu	Male	13	2	26	14.9	42	6.52	64.42	35.48	22.85	8.96	326	66	18.6	4.5	10.8	0.1
22	0.08	0.08	0.04	Chatuchak	Bangkok	Cat	Crossbreed	Male	1	0	0	10.6	43.5	9.01	40.75	35.9	14.07	7.01	162	90	45	5	2	0
23	0.35	0.12	0.06	Muang	Samut Prakan	Dog	Siberian husky	Male	8	8	14
24	0.73	0.34	0.29	Muang	Samut Sakhon	Dog	Crossbreed	Female	8	11	1	13.9	40	6.52	61.35	34.75	21.32	30.94	391	91	4	3	2	0
25	0.29	0.15	0.15	Khlong Sam Wa	Bangkok	Dog	Siberian husky	Female	10	7	28	15.6	41.7	6.75	56.69	37.37	22.01	20.8	411	58	24.3	3.9	2	0
26	0.45	0.08	0.23	Chatuchak	Bangkok	Dog	Pomeranian	Female	10	5	10	13.8	47.3	7.36	57.61	33.99	19.29	7.14		75.2	11.3	1	2	0.1
28	0.22	0.06	0.02	Chatuchak	Bangkok	Dog	Pomeranian	Female	16	11	6	14.2	41.7	8.61	63.67	36.08	23.35	15.78	321	74	16.4	4.5	4	0.2
30	0.69	0.38	0.09	Muang	Pathum Thani	Dog	Beagle	Male	5	10	24	16.3	46.2	7.47	61.85	35.28	21.82	12.38	229	68.2	23.7	4.4	3.6	0.1
31	0.34	0.07	0.05	Din Daeng	Bangkok	Dog	Golden retriver	Male	10	8	10
32	0.41	0.02	0.02	Khlong Luang	Pathum Thani	Dog	Shih tzu	Female	14	7	21	15.3	44.9	7.41	62.41	35.34	22.3	15.66	209	77.2	16.9	4	0	0
33	1.1	0.32	0.11	Bang Kruai	Nonthaburi	Dog	Shih tzu	Male	12	9	27	16.4	46.1	7.89	58.43	35.57	20.79	13.84	411	72.9	15.8	6.8	1.4	0
34	0.28	0.21	0.07	Nong Chok	Bangkok	Dog	Crossbreed	Male	12	8	2	10.6	55.2	5.79	64.35	35.48	23.15	13.64	223	67	20.6	8.9	1	0
35	0.43	0.19	0.28	Chomthong	Bangkok	Dog	Bangkaew	Female	13	11	8	11	40.1	6.1	80.51	35.29	22.05	6.32	447	68.5	16.9	4.5	10	0
36	0.34	0.13	0.09	Khlong Sam Wa	Bangkok	Dog	Golden retriver	Male	7	3	20	17	40.3	6.43	64.97	33.4	21.12	6.6	226	70	18.6	4	0	0.1
37	0.69	0.14	0.11	Lam Luk Ka	Pathum Thani	Dog	Old english sheep dog	Female	11	8	10	10.8	30.8	4.65	66.24	35.06	23.23	19.69	470	81	4	5	10	0
38	0.31	0.32	0.47	Thawi Watthana	Bangkok	Cat	DSH	Male	6	10	9	11.9	18.8	5.19	36.77	35.37	14.64	14.52	233	86	15	1	1	0
39	0.46	0.38	0.11	Muang	Samut Prakan	Dog	Crossbreed	Female	11	7	29	10.5	50.2	3.57	66.74	34.48	22.71	10.03	388	92	21.5	10.4	1.6	0
40	0.09	0.21	0.18	Bang Sue	Bangkok	Cat	DSH	Female	1	8	13	12.4	18	7.69	34.16	35.56	14.99	11.43	278	85.7	6	4	4	0
41	0.39	0.09	0.05	Thanyaburi	Pathum Thani	Dog	Labrador retriever	Male	14	8	16	14.1	45.1	7.16	59.15	36.87	15.54	13.25	285	76	22.3	7	7	0.1
42	0.41	0.12	0.05	Don Muang	Bangkok	Dog	Crossbreed	Male	14	7	5	11.9	37.2	7.03	72.82	35.58	19.96	7.31	57	61	12.7	4.9	0	0
43	0.7	0.19	0.08	Bang Phli	Samut Prakan	Dog	Beagle	Male	8	11	11	18.1	49	7.69	63.72	36.94	23.54	8.7	223	73.4	16.7	4.6	5.2	0.1
44	0.49	0.2	0.11	Bang Kruai	Nonthaburi	Dog	Shih tzu	Male	13	10	9	12.5	40.2	6.1	63.18	33.94	22.71	7.65	719	72.3	14.9	4.7	5.2	0.2
45	0.4	0.12	0.04	Pak Kret	Nonthaburi	Dog	Crossbreed	Female	10	2	10	16.6	43.9	7.43	64.15	36.03	24.51	7.15	357	84.7	10.3	7.2	0.7	0.2
46	1.99	0.5	0.05	Dusit	Bangkok	Dog	Crossbreed	Male	7	9	27	14.1	42.4	7.36	57.61	33.25	19.16	8.51	172	65.9	20.1	7.9	6	0.1
48	1.04	0.87	0.54	Thawi Watthana	Bangkok	Cat	DSH	Female	6	0	24	14	38.5	8.93	43.11	36.36	15.68	11.04	220	79	12	1	8	0.27
50	0.36	0.31	0.44	Huai Khwang	Bangkok	Dog	Poodle	Female	15	4	7	15.2	42.1	7.31	65.36	33.4	22.63	16.51	751	76	4	3.9	4.9	0
51	0.46	0.11	0.06	Pak Kret	Nonthaburi	Dog	Shih tzu	Female	14	2	9	9.5	46.1	4.66	66.27	33.99	22.98	7.71	157	80.2	27.6	1	3.7	0.1
52	0.65	0.13	0.17	Bang Khun Thian	Bangkok	Dog	Labrador retriever	Male	14	1	25	9.5	28.2	4.12	68.45	33.69	23.06	25.29	872	62	26	7	5	0
53	0.56	0.07	0.17	Bang Yai	Nonthaburi	Dog	Crossbreed	Male	13	4	1	11.5	33.8	5.39	62.71	34.02	21.34	25.21	166	50	38	8	4	0
54	0.21	0.01	0.08	Muang	Nonthaburi	Dog	Pomeranian	Male	16	9	15	12.9	31.9	5.13	64.77	36.64	24.96	36.27	482	75.9	12.3	9.1	2.7	0
55	0.71	0.21	0.11	Laksi	Bangkok	Dog	Crossbreed	Female	12	11	6	12.8	41.2	9.33	44.16	31.07	13.72	10.57	234	75.9	14.9	3	6.1	0.1
56	1.14	0.24	0.09	Don Muang	Bangkok	Dog	Alaskan malamute	Female	0	10	2	13.8	40.6	6	67.67	33.99	23	7.14	206	64.7	25.9	3.5	5.9	0
58	0.47	0.72	0.17	Muang	Nonthaburi	Dog	Crossbreed	Female	10	1	2	16.3	48.4	7.49	64.62	33.68	21.76	9.21	241	72.3	18.3	4.7	4.6	0.1
59	0.56	0.26	0.07	Din Daeng	Bangkok	Dog	Pug	Male	15	11	0	15.3	41.6	6.86	60.64	36.78	22.3	16.04	407	87	7	5	1	0
61	0.15	0.23	0.32	Bang Kruai	Nonthaburi	Dog	Siberian husky	Male	8	5	5	15.9	39.2	6.49	63.04	34.48	19.9	3.72	283	58.4	16.8	1	7.8	0
62	0.34	0.22	0.03	Bang Kruai	Nonthaburi	Dog	Siberian husky	Female	7	6	9	15.9	39.6	6.74	64.59	34.02	20.41	8.34	391	54	12.7	7.8	0.6	0
63	0.27	0.03	0.01	Khanna Yao	Bangkok	Dog	Shih tzu	Female	11	5	18	9.2	36.2	6.43	64.97	33.94	23.03	7.99	121	71	19.1	3.7	1.3	0.1
64	0.49	0.35	0.97	Bang Sue	Bangkok	Cat	DSH	Female	18	7	27	7.8	21.4	4.92	43.5	36.45	15.85	7.44	537	84.6	6.2	3.6	5.5	0.1
66	0.55	0.33	0.13	Ladprao	Bangkok	Dog	Crossbreed	Male	3	2	1	13.2	37.4	6.25	59.84	35.29	21.12	10.78	123	65.9	22.4	9.1	2.5	0.1
67	0.38	0.27	0.04	Laksi	Bangkok	Dog	Crossbreed	Female	10	10	16	16.6	42.9	7.1	66.62	36.53	23.54	7.59	407	77.5	29.4	3.9	0	0.1
68	0.31	0.37	0.33	Bang Phli	Samut Prakan	Cat	DSH	Female	2	1	21	13.1	18.2	8.39	49.9	33.2	14.9	8.39	264	48	23.3	1	11	0
69	0.29	0.05	0.03	Don Muang	Bangkok	Dog	Poodle	Male	17	11	1	14.9	46.2	5.74	62.96	35.56	21.32	8.51	166	83	23	2	4	0
70	0.31	0.1	0.05	Ratchathewi	Bangkok	Dog	Crossbreed	Female	12	3	21	15.8	38.9	6.3	64.58	34.45	23.03	12.32	321	91	18.3	4	2.1	0.1
71	0.15	0.01	0.01	Muang	Nonthaburi	Dog	Labrador retriever	Male	1	9	13	14.3	43.7	6.17	63.67	37.17	24.53	9.33	408	78.1	16.2	7	0.4	0.1
72	0.4	0.41	0.17	Chomthong	Bangkok	Dog	German shepherd	Female	12	8	28	13.9	47.7	4.84	61.35	36.22	22.17	11.69	172		19.1	7.9	0.7	0.2
73	0.42	0.36	0.36	Thawi Watthana	Bangkok	Cat	DSH	Male	6	3	19	14.9	17.8	9.43	58.52	32.42	16.41	6.86	234	80	9	2	0.34	0
74	0.61	0.56	0.8	Thawi Watthana	Bangkok	Cat	DSH	Male	9	2	23	10.3	27.7	6.29	44.04	37.18	16.38	16.11	396	77.1	17.6	2	3.2	0.1
75	0.41	0.22	0.07	Thanyaburi	Pathum Thani	Dog	Labrador retriever	Male	3	2	26	10	46.4	6.77	66.27	33.76	20.18	25.3	444	78.5	15.5	4.8	3.6	0.1
76	0.39	0.18	0.07	Bueng Kum	Bangkok	Dog	Miniature pinscher	Female	14	0	20
77	0.56	0.15	0.03	Pak Kret	Nonthaburi	Dog	Crossbreed	Male	15	3	9	7	19.8	2.84	69.72	35.35	24.65	5.65	370	69.6	23	6.7	0.7	0
78	0.34	0.3	0.04	Ladprao	Bangkok	Dog	Bangkaew	Male	13	2	20	10.2	49.7	7.27	67.32	35.97	22.48	12.13	497	57.3	27.7	7	2	0.1
79	0.93	0.29	0.08	Bang Yai	Nonthaburi	Dog	Poodle	Female	11	9	14	17.4	49.9	7.68	64.97	34.87	22.66	7.25	233	63.7	25.2	4.1	6.9	0.1
80	0.69	0.47	0.33	Chatuchak	Bangkok	Cat	DSH	Male	8	7	6	10.4	30.6	7.93	38.59	33.99	13.11	23.68	496	83	10	0	7	0
81	0.23	0.11	0.04	Lam Luk Ka	Pathum Thani	Dog	Poodle	Male	16	3	18	10.3	41	6.63	66.1	35.29	23.98	9.04	241	85.2	23.7	5	4.6	0
83	0.46	0.23	0.04	Dusit	Bangkok	Dog	Yorkshire terrier	Female	6	3	5	10.4	39.9	6.94	61.35	35.61	22.42	7.2	456	79.1	5.4	1	4.8	0
84	0.72	0.09	0.06	Dusit	Bangkok	Dog	Yorkshire terrier	Male	10	7	12	17.8	49.7	7.44	66.8	35.81	23.92	6.18	389	85.2	8.7	4	1.9	0.2
86	0.52	0.12	0.08	Dusit	Bangkok	Dog	Yorkshire terrier	Male	13	3	28	17.3	46.1	7.16	64.39	37.53	24.16	6.07	523	71	20.6	7.4	0.7	0.3
88	0.83	0.45	0.24	Khanna Yao	Bangkok	Cat	DSH	Female	16	8	1	5.8	16.4	4.46	36.77	35.37	13	26.93	460	87	6	3	4	0
89	0.71	0.29	0.13	Thanyaburi	Pathum Thani	Dog	Shih tzu	Male	10	4	13	17.4	48.9	7.87	62.13	35.58	22.11	11.69	283	69.5	21.9	2.6	5.9	0.1
90	0.42	0.2	0.17	Chatuchak	Bangkok	Cat	DSH	Male	2	5		10.6	34.4	6.14	38.39	36.9	11.36	34.17	255	68	3	1	5	0
91	0.36	0.18	0.13	Chatuchak	Bangkok	Dog	Yorkshire terrier	Male	15	9	0	10.8	44.7	6.77	65.93	35.57	24.48	13.84	497	73.4	15.3	3.1	1	0.1
92	0.38	0.1	0.04	Suan Luang	Bangkok	Cat	DSH	Female	0	6	14	13.4	26.1	4.01	43.98	32.78	17.97	9.95	388	82	12	0	2.3	0
93	0.41	0.11	0.05	Bang Phli	Samut Prakan	Dog	Pomeranian	Male	17	8	29	15.3	49.9	7.13	64.46	35.37	24.74	12.35	405	66.1	14.6	7.9	1	0
94	0.39	0.31	0.08	Taling Chan	Bangkok	Dog	Crossbreed	Female	12	5	6	10.7	36.2	7.27	44.16	35.63	23.82	16.62	418	97	15	1	0.1	0
95	0.95	0.37	0.61	Sai Mai	Bangkok	Cat	Persian	Male	8	7	15	12.4	34.6	9.21	37.57	35.84	13.46	13.23	335	68	23.3	3.2	5.4	0.1
96	0.89	0.12	0.21	Khlong Luang	Pathum Thani	Cat	Persian	Male	3	6	23	14.3	36.9	11.46	32.2	38.75	12.48	16.19	353	89	9	0	2	0
97	0.84	0.17	0.13	Bangkhen	Bangkok	Cat	DSH	Female	8	1	4	12.3	33.7	8.25	40.85	36.5	14.91	14.54	211	75	19	0	6	0
98	0.54	0.14	0.01	Ladprao	Bangkok	Dog	Beagle	Male	12	1	29	15.6	42.9	6.6	65	36.36	23.64	16.52	475	89	4	5	1	1
99	0.39	0.05	0.02	Pak Kret	Nonthaburi	Dog	Yorkshire terrier	Female	16	8	1	13.2	42	8.01	64.2	37.02	22.51	12.54	140	70.9	25.2	8	0	0.1
100	0.23	0.15	0.02	Prawet	Bangkok	Dog	Poodle	Female	15	3	16	15	43.3	5.56	66.74	38.94	23.98	10.68	488	77.5	9.8	2.6	4	0.1
102	0.47	0.29	0.06	Laksi	Bangkok	Dog	Pomeranian	Female	9	5	18	13.9	47.6	8.12	65.46	35.19	22.66	9.56	206	66	12.1	7.6	4.6	0
103	0.68	0.28	0.09	Pak Kret	Nonthaburi	Dog	Crossbreed	Female	4	0	24	15.2	39.6	6.1	64.75	34.85	22.28	13.41	447	68.2	14.5	4	0	0
104	0.1	0.31	0.17	Chatuchak	Bangkok	Cat	DSH	Female	0	7	0	6.1	39.9	4.17	44.04	37.18	19.37	4.3	205	47	9	3	4	0
105	0.51	0.63	0.32	Chatuchak	Bangkok	Cat	DSH	Male	16	1	5	10.4	28.4	6.67	42.58	36.62	15.59	15.14	293	93	3	3	1	0
106	0.86	0.47	0.48	Thung Khru	Bangkok	Dog	Pug	Female	11	7	14	14.1	39	6.05	64.46	36.15	23.31	16.32	456	85	7	6	2	0
107	0.37	0.17	0.03	Bangkapi	Bangkok	Dog	Crossbreed	Female	10	5	7	14.1	37.9	6.99	66.13	36.22	20.85	12.58	226	73.5	45	7.5	1.9	0.1
109	0.68	0.27	0.02	Dusit	Bangkok	Dog	Crossbreed	Male	8	9	13	7.7	21	3.2	65.62	36.67	24.06	16.98	459	76.4	12.3	4.8	6.4	0.1
110	0.53	0.2	0.06	Taling Chan	Bangkok	Dog	Labrador retriever	Female	13	11	23	12.2	36	6.94	51.87	33.89	17.58	7.65	464	78.5	10.2	6.1	5.2	0
111	0.37	0.12	0.03	Don Muang	Bangkok	Dog	Crossbreed	Male	15	3	17	16.4	47.6	6.28	58.43	34.81	22.42	8.34	489	59	11	3	6	0.1
112	0.25	0.29	0.02	Don Muang	Bangkok	Dog	Golden retriver	Male	16	0	28
114	0.37	0.23	0.03	Khlong Sam Wa	Bangkok	Dog	Poodle	Female	16	0	7	13.9	33.2	4.94	68.36	35.08	23.15	16.98	420	69.6	20.6	2	5	0
115	0.54	0.08	0.11	Bang Khae	Bangkok	Dog	Thai ridge back	Female	9	7	25	14.5	41.2	6.38	64.58	35.19	22.73	16.97	241	83.1	12.1	3.7	1	0.1
116	0.32	0.21	0.07	Bangkhen	Bangkok	Cat	Mainecoon	Male	3	2	25	15.5	25.9	4.28	37.09	39.69	15.5	8.02	185	65	16	8	0	0
117	0.57	0.38	0.05	Chatuchak	Bangkok	Dog	Shih tzu	Male	16	0	4	13.1	38.2	6.49	58.86	34.29	20.18	14.09	561	77.5	12.4	5.5	4.5	0.1
118	0.09	0.37	0.35	Bang Kruai	Nonthaburi	Cat	DSH	Female	3	4	15
119	0.4	0.15	0.14	Din Daeng	Bangkok	Cat	DSH	Female	8	6	27	10.8	26.1	9.13	36.99	36.04	15.42	10.72	158	57	11	0	2	0
120	0.27	0.83	0.35	Ladprao	Bangkok	Cat	DSH	Female	6	7	29	13.2	36.5	7.86	46.44	36.16	16.79	11.15	231	66.6	27.4	2.6	3.3	0.1
121	0.63	0.31	0.1	Sai Mai	Bangkok	Dog	Golden retriver	Male	11	1	19	13.8	39.1	5.8	67.41	35.29	23.79	12.1	225	71.2	16.9	4	7.39	0
122	0.37	0.05	0.03	Muang	Nonthaburi	Dog	Golden retriver	Female	6	6	13	12.3	44	5.2	66.17	36.84	23	14.35	470	79.1	14	7.5	7.1	0
123	0.23	0.23	0.05	Muang	Pathum Thani	Dog	Crossbreed	Female	13	11	13	17.8	41.2	5.22	68.45	35.84	22.78	6.3	10	69.1	13.3	3	1	0
124	0.42	0.1	0.07	Bang Bua Thong	Nonthaburi	Dog	Bangkaew	Male	10	9	19	12.6	39.2	7.87	66.13	35.11	22.87	3.72	497	57.3	14.9	4	4.3	0
125	0.37	0.08	0.04	Bangkhen	Bangkok	Dog	Crossbreed	Male	14	8	22	9.3	41.5	6.48	61.35	33.89	23.49	11.16	241	62	8.7	4.1	1	0
126	0.77	0.34	0.45	Bangkhen	Bangkok	Cat	Persian	Male	11	9	23	10.7	29.6	7.69	38.49	36.15	13.91	8.24	365	51	16	4	28	1
127	0.36	0.22	0.02	Bang Khun Thian	Bangkok	Dog	Beagle	Female	14	6	20	12.7	42	6.87	66.2	35.57	22.73	11.91	318	79.3	16	1		0
128	0.39	0.26	0.1	Muang	Nonthaburi	Dog	Crossbreed	Female	16	7	28	9.3	40	6.56	60.61	35.19	22.44	16.97	266	80	37	3.5	1	0.1
129	0.43	0.52	0.16	Thanyaburi	Pathum Thani	Dog	Crossbreed	Female	12	4	10	15.7	45.1	7.03	64.15	34.81	22.33	13.43	309	69.1	22.3	4.5	3.9	0.2
130	0.49	0.95	0.27	Bangkhen	Bangkok	Cat	DSH	Female	16	11	3	13	34.9	8.43	41.4	37.25	15.42	8.51	259	61.3	28.4	0.8	9.4	0.1
132	0.46	0.16	0.03	Ladprao	Bangkok	Dog	Shih tzu	Female	7	8	1	12.9	48.7	6.68	61.81	34.22	21.83	7.71	398	85.3	4	12.8	1	0.2
133	0.47	0.52	0.13	Chatuchak	Bangkok	Dog	Crossbreed	Male	11	2	4	13.1	38.1	5.82	65.46	34.38	22.51	19.72	91	57	15	4	24	0
134	0.28	0.2	0.07	Muang	Pathum Thani	Dog	Golden retriver	Female	8	2	26	16.2	44.2	6.34	66.32	37.53	24.36	9.9	325	91	7	6	1.4	0
135	0.26	0.11	0.09	Bang Sue	Bangkok	Dog	Pomeranian	Female	15	4	6	15.8	45.6	7.49	66.1	35.29	22.73	8.96	139	60	20.6	2.6	0.2	0.1
138	0.39	0.55	0.05	Bangkhen	Bangkok	Dog	Poodle	Male	9	8	23	12.9	38	5.56	68.35	33.95	23.2	11.16	139	75.6	19.1	5.1	0.1	0.1
139	0.21	0.14	0.04	Lat Krabang	Bangkok	Dog	Shih tzu	Female	14	2	0	12.2	38.2	7.65	64.43	35.25	22.67	8.58	317	67	20.1	8.5	6	0
140	0.21	0.27	1.48	Lam Luk Ka	Pathum Thani	Cat	Persian	Male	7	9	20	11.8	33.4	7.26	42.27	35.73	14.59	16.5	291	79	11	2	0	0
142	0.42	0.13	0.03	Huai Khwang	Bangkok	Dog	Siberian husky	Male	15	11	1	14.2	42.4	7.63	61.85	36.67	23.31	15.99	470	88	15	4.1	1.9	0
143	0.55	0.26	0.07	Thanyaburi	Pathum Thani	Dog	Poodle	Female	15	0	10	17	44.9	6.74	66.62	37.86	25.22	9.56	300	69	15.5	5.3	10.1	0.1
144	0.58	0.32	0.18	Muang	Nonthaburi	Cat	DSH	Female	0	7	7	6	18	4.45	40.45	33.33	13.48	4.3	80	64	32	4	0	0
145	0.31	0.27	0.06	Ratchathewi	Bangkok	Dog	Crossbreed	Female	16	2	15	15	42	5.63	66.78	36.36	22.25	6.96	336	49	16	1	6	0
146	0.09	0.12	0.02	Chatuchak	Bangkok	Dog	Labrador retriever	Female	17	1	15	16.5	55.2	5.87	64.26	31.05	21.28	12.38	460	80	26	6.7	1	0
147	0.34	0.2	0.07	Khlong Luang	Pathum Thani	Dog	Shih tzu	Male	10	11	24	15.3	46.1	9.33	64.26	36.53	22.65	7.65	592	89.9	4	4.7	3.8	0.1
148	0.1	0.11	0.02	Muang	Samut Prakan	Dog	Chihuahua	Male	10	4	8	12.8	49	6.52	66.24	32.75	26.83	6.89	123	84.1	32.3	2	10.8	0.1
149	0.34	0.73	0.08	Muang	Samut Prakan	Dog	Crossbreed	Female	11	7	29	15.7	41.5	7.53	63.58	34.25	23.58	22.41	283	64.2	13.4	5	0	0
150	0.32	0.17	0	Suan Luang	Bangkok	Dog	Pug	Male	14	11	7	13.1	37.6	8.01	60.64	35.61	23.23	16.52	872	80	15.8	7.6	0.8	0
151	0.22	0.23	0.02	Bang Phli	Samut Prakan	Dog	Chihuahua	Female	10	2	6	15.2	42.9	5.55	66.8	35.11	23.49	12.45	497	59	37	5.4	0.1	0
152	0.09	0.21	0	Chatuchak	Bangkok	Dog	Poodle	Male	17	1	17	15.7	42.8	6.52	63.66	33.95	23.23	25.29	248	79.3	13.3	12	1	0.1
153	1.18	0.11	0.05	Huai Khwang	Bangkok	Dog	Shih tzu	Female	5	9	14	20	52.4	8.01	65.42	38.17	24.97	6.16	266	54.7	32.3	5	7.8	0.2
154	1.16	0.12	0.1	Huai Khwang	Bangkok	Dog	Shih tzu	Female	5	9	14	17.4	47	7.1	66.2	37.02	24.51	9.15	272	60.7	28.6	4.6	0.1	0
156	0.28	0.11	0.04	Pak Kret	Nonthaburi	Dog	Yorkshire terrier	Female	13	11	26	10.7	37.4	6.87	65.62	35.48	23.58	7.31	309	78.1	11	6.1	0	0
157	0.23	0.24	0.03	Muang	Nonthaburi	Dog	Poodle	Male	17	8	19	13.4	46.4	7.42	54.73	37.37	23.82	13.41	323	75.9	2	5	0	0
158	2.11	0.07	0	Phayathai	Bangkok	Dog	Shih tzu	Male	19	2	12	13.8	37.6	5.87	64.05	36.7	23.51	7.99	500	66.1	17.3	9.3	7.3	0
159	0.29	0.26	0.07	Prawet	Bangkok	Dog	Crossbreed	Female	10	5	20	15	39.5	6.81	57.36	35.08	20.33	11.16	302	69.5	7.5	7	0	0.2
160	0.08	0.13	0.1	Bang Sue	Bangkok	Cat	DSH	Female	1	8	10	12.3	32.9	7.24	44.54	32.84	17.08	9.08	414	86	10	7	3	0
161	0.07	0.07	0.48	Bang Sue	Bangkok	Cat	DSH	Female	2	5	6	12.8	26.3	7.24	37.61	35.25	13.2	2.64	285	61.9	7.2		8	0
163	0.06	1.12	0.6	Din Daeng	Bangkok	Cat	Exotic Shorthair	Male	4	4	13	10.3	28.2	9.48	29.75	36.52	10.86	12.87	255	81	17	2	0	0
164	0.36	0.26	0.02	Muang	Pathum Thani	Dog	Chihuahua	Male	13	9	16
165	0.5	0.11	0.08	Wattana	Bangkok	Dog	Shih tzu	Female	15	8	11	16.5	46.2	7.21	64.08	35.71	22.88	13.25	482	68.5	16.4	9	6	0.1
166	0.35	0.13	0.01	Khlong Luang	Pathum Thani	Dog	Crossbreed	Male	16	0	3	14.8	48.5	7.66	65.84	35.34	23.51	16.32	474	75.2	15	7.3	0	0.1
167	1.08	2.02	0.11	Muang	Nonthaburi	Dog	Shih tzu	Female	13	10	24	9	28.3	4.3	65.81	4.98	23.02	7.15	464	60.5	27.7	4.1	7.7	0
168	0.15	0.13	0	Muang	Nonthaburi	Dog	Poodle	Male	13	2	28	15.3	49.3	5.95	57.38	33.07	24.65	10.2	285	54.7	18.6	4	0	0.1
169	0.3	0.12	0.04	Laksi	Bangkok	Dog	Crossbreed	Male	12	9	13	12.2	40.3	7.42	64.2	34.48	23.79	10.57	348	77.1	15.7	5.5	5	0
170	0.48	0.18	0.07	Saphan Sung	Bangkok	Dog	Crossbreed	Male	7	11	6	15.6	44.4	7.68	64.75	34.38	21.74	8.1	389	68.1	24.8	1	4.2	0.2
173	0.37	0.05	0.06	Bang Yai	Nonthaburi	Dog	Crossbreed	Male	4	0	11	12.3	32.3	7.68	64.97	33.95	23.64	7.25	336	43	13.5	7.9	6.1	0
174	0.31	0.2	0.04	Pak Kret	Nonthaburi	Dog	Crossbreed	Male	14	5	5	10.1	42.4	7.13	62.71	35.87	20.41	9.7	407	65.9	16.8	4.7	4	0.1
175	0.43	0.32	0.06	Don Muang	Bangkok	Dog	Crossbreed	Female	16	8	29	13.1	47.3	6.76	64.42	36.96	23.13	6.3	950	70	22.8	5.1	0	0.1
176	0.38	0.4	0.04	Muang	Nonthaburi	Dog	Poodle	Male	15	2	10	14.9	46.3	7.55	51.87	35.71	24.48	19.69	110	67.7	18.6	9.1	0	0.1
177	0.52	0.31	0.11	Laksi	Bangkok	Dog	Crossbreed	Male	13	8	23	12.4	37.5	5.53	67.81	33.07	22.42	10.33	409	71.9	15.3	8.5	4.3	0
178	0.23	0.13	0.06	Muang	Samut Prakan	Dog	Poodle	Female	15	9	23
179	0.35	0.47	0.04	Bangkhen	Bangkok	Dog	Crossbreed	Female	11	9	29	12.4	41.7	4.82	65	34.73	25.22	9.21	498	89	17.8	4	6.9	0.2
180	0.44	0.46	0.08	Bang Phli	Samut Prakan	Dog	Boxer	Male	10	1	4	13.8	47	9.02	64.84	35.97	23.11	10.68	251	79.2	20.5	2	0	0
181	0.35	0.18	0.05	Pathumwan	Bangkok	Dog	Pomeranian	Female	4	5	17
182	0.43	0.2	0.04	Bang Sue	Bangkok	Dog	Crossbreed	Male	14	7	9
183	0.53	0.34	0.11	Khlong Toei	Bangkok	Dog	Beagle	Male	13	3	28	15.1	42.4	6.34	66.88	35.61	23.82	7.59	321	57.3	31.5	10.4	0.8	0
185	0.49	0.39	0.07	Huai Khwang	Bangkok	Dog	Crossbreed	Female	11	8	9	14.5	42.5	7.38	59.7	31.3	13.5	8.31	610	54.6	25	3.5	8.9
186	0.79	0.69	0.15	Khanna Yao	Bangkok	Dog	Shih tzu	Female	14	7	21	15.3	42.8	6.76	63.31	35.75	22.63	10.81	592	80	14	1	5	0
187	0.46	0.35	0.14	Khlong Luang	Pathum Thani	Dog	Chihuahua	Female	8	8	8	12.5	41.7	7.49	64.05	37.05	22.6	8.81	202	66.2	12.1	1	0	0
188	0.3	0.05	0.01	Nong Suea	Pathum Thani	Dog	Miniature pinscher	Female	11	8	15	13.7	43.2	5.53	67.7	35.95	23.49	10.81	389	54	43	3.6	4.5	0
189	0.2	0.1	0.03	Muang	Nonthaburi	Dog	Shih tzu	Male	21	9	0	14.2	45.1	6.6	60.68	34.81	22.01	19.24	150	50	22.3	6.7	2	0.2
191	0.45	0.23	0.06	Chatuchak	Bangkok	Dog	Golden retriver	Male	9	11	23	13.2	39.2	5.41	65.81	35.22	23.54	12.32	444	54.7	15	4.8	0	0.2
192	0.73	0.33	0.46	Khlong Sam Wa	Bangkok	Cat	Persian	Female	5	0	0	15.1	42.6	10.61	40.15	35.45	14.23	79	341	11	3	7	0.34	0
193	0.51	0.68	0.51	Muang	Nonthaburi	Cat	Persian	Female	3	3	8	9.8	27.3	6.7	40.75	35.9	14.63	14.61	346	89	7	3	1	0
194	1.83	0.37	0.73	Phasi Charoen	Bangkok	Dog	Chihuahua	Male	6	7	10	15.4	41.8	5.74	72.82	36.84	26.83	12.36	444	74.2	16.8	4.7	4.2	0.1
195	1.15	0.47	0.46	Khlong Sam Wa	Bangkok	Cat	Persian	Female	3	6	25	10.3	28.3	7.67	36.9	36.4	13.43	15.56	395	58	27	2	12	1
196	0.31	0.12	0.02	Prawet	Bangkok	Dog	Siberian husky	Male	2	2	18	13.9	40.1	4.84	58.43	35.76	21.82	10.75	21	71	5	5	0.1	0.2
197	0.57	0.15	0.04	Sai Mai	Bangkok	Dog	Jack russell terrier	Male	17	7	6	19	52.5	7.68	68.36	36.19	24.74	11.79	317	76.8	15.2	5	3	0
200	0.28	0.16	0.05	Suan Luang	Bangkok	Dog	Crossbreed	Female	4	3	7	11.2	39.1	8.38	64.81	34.85	21.76	9.15	348	75.6	11.3	5.5	0	0
201	0.72	0.21	0.04	Dusit	Bangkok	Dog	Crossbreed	Female	17	0	14	14.3	39.1	6.21	62.96	36.57	23.03	6.32	182	54	29.4	6.3	10.1	0.2
202	0.55	0.17	0.05	Chatuchak	Bangkok	Dog	Shih tzu	Female	15	6	25	12.3	33.2	5.13	64.72	37.05	23.98	21.67	950	75.2	15.2	5.5	4	0.1
203	0.45	0.29	0.12	Nong Chok	Bangkok	Dog	Golden retriver	Female	10	11	3	15.9	42.7	7.68	57.05	34.5	23.07	6.22	233	65.8	7.5	3.6	6	0.1
205	0.59	0.73	1.54	Pak Kret	Nonthaburi	Cat	DSH	Male	11	1	12	13	33.6	6.71	50.07	38.69	19.37	5.17	136	86	9	0	5	0
206	0.34	0.27	0.03	Muang	Pathum Thani	Dog	Siberian husky	Female	3	9	29	15.3	44.6	4.15	63.58	37.02	22.53	8.96	150	71.2	16	4.4	6.4	0
207	2.03	0.65	1.05	Ladprao	Bangkok	Cat	Himalayan	Female	14	8	25	13.6	34.3	8.35	41.08	39.65	16.29	25.38	188	86	7	5	2	0
208	0.7	0.16	0.26	Muang	Samut Prakan	Cat	DSH	Male	3	3	0	10.3	30.6	6.44	47.52	33.66	15.99	31.11	106	73	18	8	1	0
209	0.35	0.17	0.04	Din Daeng	Bangkok	Dog	Shih tzu	Male	15	2	9	9.8	44.6	7.89	68.45	36.67	23.15	4.86	872	77.1	10.2	8	5.1	0
211	0.68	0.73	0.54	Muang	Nakhon Pathom	Dog	Siberian husky	Male	10	5	16	7	20.3	3.22	63.04	34.48	21.74	25.51	79	92	5	3	0	0
212	0.55	0.37	0.35	Chatuchak	Bangkok	Cat	DSH	Male	7	5	6	6.7	20.4	4.58	44.54	32.84	14.63	34.17	471	83	6	7	4	0
213	0.5	0.29	0.07	Lam Luk Ka	Pathum Thani	Dog	Beagle	Male	12	2	25	20.2	55.3	8.47	65.29	36.53	23.85	6.22	405	84.1	10.9	4.8	0.2	0
214	1.34	0.12	0.02	Laksi	Bangkok	Dog	Labrador retriever	Female	11	4	17	12.5	35.6	6.28	56.69	35.11	19.9	3.72	140	61	33.6	3.5	1.9	0
215	0.16	0.04	0.02	Dusit	Bangkok	Dog	Crossbreed	Female	17	0	14	10.5	42.3	4.3	62.59	34.05	19.21	11.87	475	81	8	1	2.7	0.1
216	0.41	0.11	0.02	Ladprao	Bangkok	Dog	Siberian husky	Female	9	9	24	14.2	44.7	7.69	61.42	36.15	23.93	7.25	474	67.9	24.2	3.5	5.9	0.1
217	0.19	0.21	0.08	Nong Suea	Pathum Thani	Dog	Crossbreed	Female	16	0	7	10.3	41.3	6.21	63.18	36.19	23.13	11.79	300	66	16.7	9	3.2	0.1
218	0.24	0.24	0.15	Bangkhen	Bangkok	Dog	Crossbreed	Male	7	7	4	14.7	45.2	5.39	69.85	36.32	23.39	17.42	411	80	16	5	1.9	0
219	0.48	0.19	0.06	Nong Suea	Pathum Thani	Dog	Crossbreed	Male	17	6	15	16.4	51.2	7.06	59.7	35.29	23.51	10.75	206	73.5	9.8	4.7	4.9	0.1
220	0.96	0.44	0.55	Muang	Nonthaburi	Cat	DSH	Male	5	6	25	13.1	34	8.45	40.24	38.53	15.5	17.46	57	76	17.9	4.2	1.7	0.2
221	0.75	0.58	1.04	Muang	Nonthaburi	Cat	DSH	Female	7	0	2	12.3	32.9	7.24	45.44	37.39	16.99	11.43	418	63	31	0	6	0
222	0.68	0.04	0.1	Laksi	Bangkok	Dog	Crossbreed	Male	16	6	19	13.8	39.1	5.9	66.27	35.29	23.39	10.75	460	77.1	15.4	3.6	3.8	0.1
224	0.21	0.19	0.04	Phayathai	Bangkok	Dog	Siberian husky	Male	3	0	1	14.1	42.8	7.31	61.35	38.17	25.3	13.31	369	17	10.9	7.2	4.5	0
225	0.35	0.24	0.05	Pak Kret	Nonthaburi	Dog	Beagle	Female	13	9	13	14.7	41.8	7.84	64.62	35.76	23.28	10.75	187	73.4	23.7		0.1	0.2
226	0.94	0.12	0.31	Chatuchak	Bangkok	Cat	Persian	Male	4	7	28	10.8	31	7.05	43.97	34.84	15.32	13.01	321	59	32	4	5	0
227	1.75	0.52	0.1	Din Daeng	Bangkok	Dog	Siberian husky	Male	8	7	23	10.8	31.1	4.94	62.96	34.73	21.86	7.71	1	74	8	18	0	0
228	0.26	0.29	0.19	Bangna	Bangkok	Dog	Crossbreed	Female	14	6	26	16.2	48.9	5.77	64.77	36.64	22.87	12.16	318	78.1	15	5	3.1	0.2
229	0.3	0.39	0.13	Muang	Samut Sakhon	Dog	Yorkshire terrier	Female	7	6	3	15.4	46.1	7.77	67.81	35.11	23.02	15.78	447	71.9	14.6	4.5	4.8	0.1
230	0.37	0.13	1.6	Chatuchak	Bangkok	Cat	DSH	Male	2	6	27	14.5	41.7	9.63	43.3	34.77	15.06	12.65	113	85.7	5.7	4	4.5	0.1
231	1.32	1.09	1.24	Bang Sue	Bangkok	Cat	DSH	Female	4	0	0	6.4	18	5.27	34.16	35.56	12.14	6.86	202	91	9	0	0	0
232	0.47	0.23	0.12	Wang Thonglang	Bangkok	Dog	Spitz	Male	15	3	6	12.5	39.5	6.81	64.32	36.78	21.34	16.97	342	81	32.3	4.8	5	0
233	0.32	0.2	0.11	Pak Kret	Bangkok	Dog	Crossbreed	Female	16	9	6	12.3	40	6.25	62.13	35.11	22.78	16.62	209	85.3	14.5	1	4.5	0
234	0.48	0.07	0.12	Khlong Sam Wa	Bangkok	Cat	DSH	Female	2	7	25
235	0.28	0.2	0.04	Muang	Nonthaburi	Dog	Golden retriver	Female	16	0	6	11.5	36	7.77	61.23	37.98	22.53	1.39	202	64.7	15	4	3.6	1
236	0.3	0.12	0.05	Bang Khae	Bangkok	Dog	Pomeranian	Male	13	3	10	14.2	42.5	4.65	69.03	33.69	21.84	14.18	291	74.1	25.2	4	3	0
237	0.11	0.07	0.04	Chatuchak	Bangkok	Dog	Pomeranian	Female	8	7	23	13.8	39	6.68	64.42	37.53	21.87	11.41	234	74	15	3.5		0.1
238	0.32	0.12	0.42	Chatuchak	Bangkok	Dog	Shih tzu	Male	12	11	10	16.7	46.1	5.13	38.65	35.58	23.79	38.26	123	92	13.4	3.9	4.5	0
240	0.3	0.1	0.09	Sai Mai	Bangkok	Dog	Pug	Male	13	9	24
241	0.37	0.51	0.1	Chomthong	Bangkok	Dog	Labrador retriever	Male	4	8	20	15.6	42.7	6.68	63.92	36.53	23.35	14.18	251	65.8	16.1	5.4	12.6	0.1
244	0.12	0.27	0.07	Pak Kret	Nonthaburi	Dog	Siberian husky	Male	12	7	27	13.2	35.6	6.1	65.84	34.23	22.27	6.07	405	80	14.6	8	6	0
245	0.34	0.29	0.07	Bangkhen	Bangkok	Dog	Shih tzu	Female	15	4	14	16.8	49.8	7.23	64.15	35.35	22.63	16.51	182	87	6	2	4	0
247	0.18	0.19	0.07	Chatuchak	Bangkok	Dog	Crossbreed	Male	11	8	0	11.3	48.2	7.11	60.94	34.73	21.04	11.87	610	57	10.3	6.3	0.3	0
248	0.6	0.08	0.04	Muang	Nonthaburi	Dog	Pomeranian	Male	15	9	6	14.2	41.7	6.81	61.23	34.05	20.85	12.16	342	79.2	14.6	4.7	1.3	0.2
249	0.14	0.04	0.02	Muang	Nonthaburi	Dog	Siberian husky	Female	10	0	22	17.3	54.3	8.38	51.87	35.28	21.32	8.7	179	80.6	15.2	5	1.9	0.1
250	0.4	0.22	0.55	Bang Yai	Nonthaburi	Cat	DSH	Male	6	8	3	6.3	20	4.28	46.73	31.5	14.72	8.92	310	79.5	15.2	3.3	1.9	0.1
253	0.4	0.24	0.12	Thung Khru	Bangkok	Dog	Shih tzu	Male	12	1	12	17.4	39.6	6.05	65.46	34.85	23.35	13.41	371	55	24.2	5.3	5.2
255	0.08	0.07	0.03	Bang Sue	Bangkok	Dog	Poodle	Male	5	1	5	13.8	39.1	6.76	59.84	37.04	19.21	12.65	108	60	14.8	12	0	0
257	0.44	0.19	0.13	Krathum Baen	Samut Sakhon	Cat	Persian	Male	4	3	0	14.6	30.2	6.7	34.56	38.07	15.16	28.64	106	91	26	3.6	1	0
258	0.17	0.19	0.09	Lam Luk Ka	Pathum Thani	Dog	American Bully	Male	4	9	19	17.3	48.9	5.55	65.33	36.15	21.75	16.32	523	83.1	20.1	4.5	3.1	0.1
260	0.08	0.17	0.11	Don Muang	Bangkok	Dog	Crossbreed	Female	11	9	7	14.5	43.9	6.6	62.8		23.39	9.15	357	68.2	26	6.7	5.9	0.2
261	0.11	0.12	0.53	Bang Bua Thong	Nonthaburi	Dog	Crossbreed	Male	11	7	23	13.9	38.8	6.56	59.15	35.82	21.19	11.1	371	82.3	12.1	4.8	0.7	0.1
262	0.09	0.21	0.07	Bang Phlat	Bangkok	Dog	Pomeranian	Female	6	7	23	15	38.8	6.86	67.67	35.28	21.32	17.13	202	69.6	23	5.5	0	0
263	0.4	0.27	0.49	Bang Bua Thong	Nonthaburi	Cat	DSH	Male	1	5	10	12.6	37.8	4.2	47.52	33.66	15.61	8.97	341	78.9	13	0	5.9	0
264	0.03	0.07	0.03	Bang Sue	Bangkok	Dog	Rottweiler	Male	12	0	10	16.4	44.4	9.57	58.92	34.85	25.42	16.87	179	61	26	3.1	2	0.3
265	0.19	0.01	0.01	Bangkhen	Bangkok	Cat	DSH	Female	0	2	10	12.9	39.2	4.92	42.83	36.19	16.2	15.14	319	68	31.7	5	1	0
266	0.5	0.21	0.05	Bangkhen	Bangkok	Dog	Crossbreed	Female	2	0	5	13.2	37.6	6.87	54.73	35.11	19.21	8.75	273	43	43	12	2	0
267	0.42	0.08	0.19	Sai Mai	Bangkok	Cat	DSH	Female	3	0	0	11.3	31.3	8.4	36.9	36.4	16.12	14.93	304	83	12	4.4	6	0
269	0.04	0.1	0.07	Phra Pradaeng	Samut Prakan	Dog	Crossbreed	Male	12	6	3
271	0.19	0.13	0.15	Wang Thonglang	Bangkok	Dog	Poodle	Male	17	3	5	14.2	46.2	7.42	64.15	35.81	24.53	10.65	150	77.2	24.7	7.9	3.9	0.1
272	0.11	0.07	0.04	Lam Luk Ka	Pathum Thani	Dog	Poodle	Female	13	10	15	17.6	41.7	5.84	60.68	34.5	20.17	17.13	272	54.7	14.5	6	4.9	0.2
273	0.14	0.21	0.07	Laksi	Bangkok	Dog	Crossbreed	Male	16	3	17	11.6	55.3	7.63	62.62	36.97	23.2	8.81	398	68.2	13.5	9	2.1	0.1
274	0.09	0.18	0.03	Saphan Sung	Bangkok	Dog	Siberian husky	Male	8	7	17	17.6	49.4	7.16	64.77	34.25	22.87	14.35	206	60.5	17.3	1	14	0.1
275	0.91	0.56	0.6	Bangkapi	Bangkok	Cat	American Shothair	Female	1	11	11	13.6	35.8	9.13	39.21	37.99	14.9	6.12	234	38	57	5	0	0
276	0.44	0.19	0.1	Nong Chok	Bangkok	Dog	Labrador retriever	Male	2	3	8	12.5	39.1	7.75	66.32	35.18	21.19	8.87	481	77.5	28	6.8	3.6	0.1
278	0.14	0.83	0.11	Don Muang	Bangkok	Dog	Shih tzu	Male	11	7	17	15.6	43.3	6.75	64.15	36.03	23.11	22.5	323	89.9	5.8	3.9	0.3	0.1
279	0.07	0.26	0.05	Sai Mai	Bangkok	Dog	Poodle	Female	13	10	22	13.8	42.8	7.21	60.64	33.25	22.65	7.46	482	80	25.9	12.8	1	0.1
280	0.17	0.54	0.41	Bang Sue	Bangkok	Dog	Shih tzu	Female	16	7	17	16.6	46.2	7.53	61.35	35.93	22.05	17.42	469	68.4	20.6	6	4.9	0.1
282	0.02	0.06	0.05	Bang Phli	Samut Prakan	Dog	Pomeranian	Female	9	7	17	15.3	35.6	8.01	63.31	35.63	21.84	16.16	225	65.9	29.4	7.4	15	0
283	0.48	0.49	0.41	Pak Kret	Nonthaburi	Cat	DSH	Female	14	6	10	10.9	25.7	9.17	38.49	36.15	13.46	10.39	193	94	7	4	5	0
284	0.12	0.31	0.18	Chatuchak	Bangkok	Dog	Shih tzu	Female	11	10	28	15	37.5	5.8	61.81	34.05	22.48	8.31	464	54.6	31.5	4.5	0	0.1
285	0.33	0.32	0.17	Wang Thonglang	Bangkok	Dog	German sheepadoodle	Female	8	6	10	15.6	42.5	4.24	57.36	35.93	24.97	13.25	176	64.2	24.3	4.5	0.2	0
286	0.35	0.26	0.22	Bang Sue	Bangkok	Dog	Beagle	Female	14	2	8	14.2	51.8	7.13	65.27	37.04	22.11	14.2	278	83	14	6.3	4.2	0.1
287	0.48	0.25	0.08	Sai Mai	Bangkok	Dog	Crossbreed	Female	4	7	19	13.8	48.5	7.13	61.09	34.48	22.73	12.16	751	74.1	27.7	4.6	3	0.1
288	0.67	0.21	0.08	Don Muang	Bangkok	Dog	Chihuahua	Female	10	7	19	17.6	49.8	7.13	69.85	35.34	24.68	12.45	474	83	15	1	1	0
289	0.56	0.35	0.59	Thanyaburi	Pathum Thani	Cat	DSH	Female	16	0	0	8.6	25.1	5.85	42.91	34.26	14.7	3.8	221
292	0.43	0.15	0.24	Bang Sue	Bangkok	Dog	Crossbreed	Female	14	3	17	14	49	7.68	65.81	37.07	22.16	8.87	370	63.2	10	5.5	5.9	0.1
293	0.54	0.16	0.08	Pak Kret	Nonthaburi	Dog	Chihuahua	Male	12	9	7	9.6	25.9	4.15	62.41	37.07	23.13	38.26	407	97	2	1	0	0
294	0.27	0.18	0.03	Laksi	Bangkok	Dog	Schnauzer	Male	12	4	2	15.7	41.3	7.89	38.7	34.77	24.74	14.39	140	65.2	28.6	5.5	10.5	0.1
295	0.77	0.72	0.45	Khanna Yao	Bangkok	Cat	Persian	Female	4	4	17	15.9	42.3	10.86	38.95	37.59	14.64	9.86	185	90	4	6	0	0
296	0.49	0.08	0.05	Bang Sue	Bangkok	Cat	DSH	Female	2	5	6	12	24.1	5.9	44.58	34.98	15.46	11.55	353	73	5.1	2.2	8	0
297	0.33	0.44	0.08	Bangkhen	Bangkok	Dog	Crossbreed	Male	12	1	12	15.6	49.4	6.63	63.31	35.18	14.39	4.63	470	60.7	17.3	6.1	5.4	0
301	0.26	0.29	0.11	Pak Kret	Nonthaburi	Dog	Pug	Female	12	5	0	13.8	40.8	6.36	66.88	37.18	23.08	7.14	153	60.5	43	3	8.4	0
302	0.25	0.41	0.08	Bangna	Bangkok	Dog	Crossbreed	Female	16	8	24	13.8	37.9	7.69	65.27	35.56	23.06	12.36		66.1	20.6	6	0.1	0
303	0.69	0.02	0.05	Chatuchak	Bangkok	Cat	DSH	Male	1	8	10	8.9	25.9	4.97	52.11	34.36	17.91	3.66	233
304	0.23	0.59	0.07	Bangkhen	Bangkok	Dog	Crossbreed	Female	11	9	29	7.3	23.3	3.57	65.27	31.33	20.45	15.78	54	80	15	2	3	0
305	0.45	0.21	0.05	Pak Kret	Nonthaburi	Dog	Welsh corgi	Male	3	6	13	14.2	41.7	6.75	57.38	35.11	23.2	16.97	872	54	16	4.4	15	0
306	0.25	0.37	0.06	Lam Luk Ka	Pathum Thani	Dog	Miniature pinscher	Female	17	1	20
307	0.27	0.17	0.08	Muang	Samut Prakan	Dog	Crossbreed	Female	6	10	5	14.7	38.1	6.86	61.2	37.86	23.49	19.91	488	65.8	4	7.4	1.3	0.1
309	0.56	0.11	0.11	Thawi Watthana	Bangkok	Cat	Crossbreed	Female	14	9	18	11.1	33.1	4.83	68.53	33.53	22.98	10.1	304	79.5	12.4	7.8	0.3	0
310	2.54	0.68	0.7	Din Daeng	Bangkok	Cat	Persian	Male	9	9	23	12.7	34.4	8.53	40.33	36.92	17.89	14.19	436	53.4	36.4	4.6	5.5	0.1
311	1.46	0.42	0.34	Bang Kruai	Nonthaburi	Dog	Crossbreed	Female	11	3	4	17.6	49.4	7.77	63.58	35.63	22.65	8.34	398	65.2	25.1	3.6	6	0.1
312	0.3	0.15	0.09	Chomthong	Bangkok	Dog	Chihuahua	Female	15	4	0	10.7	35.2	4.84	65.88	35.63	21.19	20.8	561	69.5	14.6	5.9	0	0
313	0.35	0.23	0.16	Phayathai	Bangkok	Cat	DSH	Female	2	7	16	15.9	30.8	8.26	52.11	34.36	16.25	9.28	346	91	32	3	5	0
314	0.23	0.24	0.1	Lat Krabang	Bangkok	Dog	Crossbreed	Male	2	1	17	13.8	42.3	6	62.59	38.9	19.16	25.21	474	85.2	15	4.5	4	0.2
315	0.26	0.12	0.04	Muang	Samut Prakan	Dog	Shih tzu	Female	11	1	22
316	0.59	0.34	0.13	Muang	Pathum Thani	Dog	Crossbreed	Female	8	8	19	11	31.9	4.81	66.32	34.48	22.87	1.39	209
317	2.09	0.54	0.61	Laksi	Bangkok	Cat	DSH	Female	11	7	10	15.2	43.7	11.26	38.81	34.78	13.5	15.02	307	87.9	7.2	2.6	2.3	0
318	0.83	0.38	0.82	Khlong Luang	Bangkok	Cat	Persian	Male	10	6	20	7.3	21.8	5.74	37.98	33.49	12.72	12.2	177	73	26	1	0	0
319	0.35	0.43	0.08	Bang Kho Laem	Bangkok	Dog	Crossbreed	Female	6	7	12	13.1	51.8	3.3	57.05	33.68	24.51	12.65	139	80	26	1	0	0.1
320	0.34	0.3	0.45	Chatuchak	Bangkok	Dog	Shih tzu	Female	11	8	6	15.4	38.6	7.04	57.61	36.53	24.74	7.2	470	73	8	3	1.9	0.2
321	0.7	0.36	0.28	Bangkhen	Bangkok	Dog	Crossbreed	Male	9	2	25	14.5	41.7	6.64	62.8	34.77	21.84	15.99	108	85.3	5.4	7.6	1.6	0.1
322	0.17	0.48	0.15	Bang Bo	Samut Prakan	Dog	Crossbreed	Female	14	2	15	14.6	41.8	7.27	64.97	34.75	24.06	7.99	370	84.1	12.3	5.5	4.5	0
323	0.64	0.82	0.43	Laksi	Bangkok	Cat	DSH	Male	8	7	21	4.6	14.4	2.73	52.75	31.94	16.85	17.66	258	92	6	0	2	0
324	1.23	0.33	1.27	Bang Phlat	Bangkok	Cat	Persian	Male	10	0	22	11.1	32.3	8.58	37.65	34.37	12.94	9.69	416	74	14	4	8	0
325	1.27	0.57	0.38	Chatuchak	Bangkok	Cat	DSH	Male	16	11	5	11.3	32.7	9.17	35.66	34.56	12.32	10.2	401	95	4	1	0	0
327	0.36	0.2	0.14	Bangkhen	Bangkok	Dog	Chihuahua	Female	9	0	27	19.8	35.6	6.52	65.29	36.36	19.16	6.22	751	71	18.6	1	0.4	0
328	0.15	0.16	0.05	Muang	Nonthaburi	Dog	Poodle	Female	19	10	16
329	0.43	0.37	0.02	Muang	Nonthaburi	Dog	Beagle	Male	6	9	13	15.3	44.7	8.47	65.33	35.87	23.02	24.66	91	65.9	15	4	5	0
330	0.31	0.61	0.21	Chatuchak	Bangkok	Dog	Crossbreed	Male	11	9	4	15.3	43.4	6.68	64.97	35.25	22.9	16.62	111	74	11		14	1
331	0.15	0.18	1	Muang	Pathum Thani	Dog	American Pitbull	Female	9	11	21	16.9	48.5	7.42	65.36	34.85	22.78	7.46	285	67.7	24.8	5.5	1.9	0.1
332	0.47	0.29	0.19	Lam Luk Ka	Pathum Thani	Dog	Old english sheep dog	Female	11	11	29	15.2	41.7	6.1	63.73	34.75	24.16	22.3	166	83	32.9	6.1	6.9	0
333	0.33	0.42	0.1	Pak Kret	Nonthaburi	Dog	Poodle	Male	16	3	7	12.4	57.5	6.68	66.2	35.29	23.8	13.64	369	65.9	15.2	3.6	4.5	0.1
335	0.159	0.18	0.05	Khlong Sam Wa	Bangkok	Dog	Schnauzer	Male	12	9	20	16.6	46.3	6.77	64.75	34.29	21.87	21.89	492	43	4	5	0.4	0
337	0.3	0.19	0.09	Lam Luk Ka	Pathum Thani	Dog	Crossbreed	Female	14	10	18	10.8	41.5	6.49	80.51	35.37	23.07	9.56	348	60.7	23.5	6.7	12.4	0.1
338	0.31	0.38	0.09	Huai Khwang	Bangkok	Dog	Crossbreed	Female	11	8	9
339	0.95	0.58	0.31	Ladprao	Bangkok	Cat	DSH	Female	3	7	5	12.2	33.4	7.86	42.49	36.53	15.52	2.42	389	59	26	1	14	0
340	0.32	0.09	0.32	Pak Kret	Nonthaburi	Cat	DSH	Female	3	6	6	14.4	32.8	9.92	47.19	34.2	15.06	8.51	522	85	19	3	4	0
341	0.59	0.29	0.3	Thanyaburi	Pathum Thani	Cat	DSH	Male	4	5	24	9.3	27.6	6.3	43.81	33.7	14.76	13.33	58	86	11	1	2	0
343	0.9	0.18	0.15	Sai Mai	Bangkok	Dog	Yorkshire terrier	Female	13	3	20	15.9	44.7	7.79	57.38	35.57	20.41	19.24	610	92	6	1	1	0
344	0.49	0.2	0.16	Ladprao	Bangkok	Dog	Crossbreed	Female	15	6	14	9.6	39	7.8	56.69	36.29	21.74	7.59	407	69.6	15.2	5	3.6	0
345	0.19	0.26	0.07	Nong Chok	Bangkok	Dog	Crossbreed	Male	14	4	3	14.9	41.8	6.71	61.81	36.7	22.17	11.91	348	79.2	16.2	4.6	5	0.1
346	1.68	0.45	0.23	Minburi	Bangkok	Dog	Crossbreed	Female	10	7	23	17.2	45.6	7.06	64.59	37.72	24.36	16.51	348	77.5	16.2	2.6	3.6	0.1
348	0.41	0.12	0.09	Muang	Nonthaburi	Dog	Golden retriver	Female	6	6	13	14.2	42	7.66	64.39	35.22	21.76	12.45	348	80	8.7	8	3.6	0.1
349	0.63	0.35	0.08	Bang Phlat	Bangkok	Dog	Poodle	Male	7	11	4	16.7	47.6	7.43	64.06	35.08	22.48	12.13	150	66.2	18.6	4.6	10.5	0.1
350	0.85	0.65	0.21	Sai Mai	Bangkok	Dog	Crossbreed	Male	11	0	27	6	19	2.36	80.51	31.58	25.42	6.89	21	80	15	1	4	0
351	0.94	0.42	0.44	Bangkhen	Bangkok	Cat	DSH	Male	9	11	21	12.6	32.6	8.4	38.81	38.65	15	9.63	438	74	24	2	0	0
352	0.37	0.21	0.14	Pak Kret	Nonthaburi	Dog	Crossbreed	Female	14	4	12	11	44.1	5.74	65.42	34.85	21.95	7.46	370	62	15.2	5	4	0
353	0.86	0.62	0.07	Muang	Samut Prakan	Dog	Shih tzu	Female	10	3	24	15	42.1	7.38	57.05	35.63	20.33	9.33	331	75	17.8	3	4.2	0
354	0.39	0.25	0.03	Chatuchak	Bangkok	Dog	Beagle	Male	17	5	13	9.3	42.6	7.24	64.05	34.75	22.3	12.39	470	78.9	33.6	1	0	0
355	1.65	0.3	0.17	Chatuchak	Bangkok	Dog	Crossbreed	Female	8	6	16	18.8	51.8	8.38	61.81	36.29	22.43	9.7	187	67.5	24.2	3.1	5.1	0.1
356	0.64	0.13	0.11	Muang	Samut Prakan	Dog	Beagle	Male	6	5	5	15.2	42.5	6.43	66.1	35.76	23.64	12.54	389	68.1	14.8	4.5	12.4	0.2
357	2.19	0.64	0.1	Laksi	Bangkok	Dog	Crossbreed	Male	10	1	17	16.7	46.1	7.24	63.67	36.23	23.07	14.39	369	78.1	13.5	5.2	3.1	0.1
358	0.85	0.36	0.34	Bangkhen	Bangkok	Cat	DSH	Male	5	2	22	6	20.1	4.2	47.86	29.85	14.29	10.12	156	82	16	1	1	0
359	0.46	0.64	0.26	Pak Kret	Nonthaburi	Dog	Siberian husky	Female	13	11	3	14.2	41.5	7.04	58.95	34.22	20.17	20.8	336	82.3	9.8	7.3	0.4	0.2
361	0.2	0.15	0.08	Thanyaburi	Pathum Thani	Dog	Crossbreed	Female	13	6	25	14.2	41.2	6.17	57.56	34.45	22.28	12.56	469	65.9	7	3	0.7	1
362	0.54	0.32	0.14	Muang Samut Sakhon	Samut Sakhon	Dog	Shih tzu	Female	12	9	19	15.9	43.9	6.77	64.84	36.22	23.49	8.81	497	67.9	20.5	6.7	4.8	0.1
363	0.35	0.35	0.08	Bang Sue	Bangkok	Dog	Pug	Male	15	2	10	15	40.6	7.65	64.81	31.58	23.39	19.35	326	69.6	25.9	8.5	7.39	1
364	0.17	0.17	0.04	Din Daeng	Bangkok	Dog	Pomeranian	Male	11	0	26	13.8	41.5	6.21	58.43	36.53	26.83	25.21	610	84.1	28.6	5	1.9	0
368	0.31	0.36	0.09	Bangkok Noi	Bangkok	Dog	Crossbreed	Female	14	2	11	18.3	46.2	7.79	64.35	33.68	19.9	16.87	561	82.3	7	5	7.3	0
369	0.73	0.23	0.15	Muang	Pathum Thani	Dog	Chihuahua	Male	11	7	26	16.8	47.7	7.55	63.18	35.22	22.25	6.6	408	59	27.6	6.1	7.1	0.2
371	0.2	0.22	0.11	Phayathai	Bangkok	Dog	Pomeranian	Male	10	10	10	12.9	39.1	9.02	58.95	34.48	24.96	8.96	202	57	29.4	5.5	0	0.1
373	0.39	0.32	0.17	Chatuchak	Bangkok	Dog	Labrador retriever	Female	9	11	16	16.8	40.1	5.9	64.15	36.32	22.9	4.86	342	76.8	10	9.3	4	0.2
375	0.22	0.31	0.1	Thanyaburi	Pathum Thani	Dog	Siberian husky	Male	9	10	3	14.9	44.9	5.68	60.94	31.33	22.73	12.58	23	60.5	15	3.7	5.1	0
376	0.63	0.15	0.18	Muang	Nonthaburi	Cat	DSH	Male	5	11	1	14.6	36.6	9.92	36.9	39.89	14.72	10.99	304	58	42	0	0	0
377	0.41	0.37	0.17	Din Daeng	Bangkok	Dog	Jack russell terrier	Female	12	8	12	12.3	35.7	6.64	57.05	37.07	21.34	4.63	464	64.7	10.2	5	4.5	0
379	0.14	0.29	0.19	Khlong Sam Wa	Bangkok	Cat	DSH	Male	3	6	20	14.3	22.5	7.69	38.59	33.99	17.89	14.58	410	75	39	1	1	0
380	0.6	0.52	0.11	Nong Chok	Bangkok	Dog	Shih tzu	Female	5	7	18	14.2	39.5	6.1	64.75	35.95	23.28	13.31	489	77.2	12.7	4.1	5.9	0.1
381	0.28	0.14	0.03	Prawet	Bangkok	Dog	Poodle	Female	15	3	16	16.8	46.2	5.79	65.42	33.69	23.85	17.13	331	72.9	25	4.9	4.3	0.2
382	0.44	0.16	0.24	Lat Krabang	Bangkok	Dog	Siberian husky	Male	12	3	24	13.8	41.6	5.9	59.15	35.95	24.06	14.09	422	77.5	23.5	5.9	9.8	0
383	1.48	0.23	0.1	Bangkhen	Bangkok	Dog	Shih tzu	Female	17	10	25	15.2	42.6	6.99	60.94	35.68	21.75	7.2	302	65.9	25.4	3.2	5.4	0.1
384	0.47	0.58	0.16	Bang Phli	Samut Prakan	Dog	Chihuahua	Male	13	2	9	15.4	40.8	6.17	66.13	37.75	24.96	9.9	418	73.5	15.7	7.4	3.2	0.2
385	0.33	0.22	0.04	Bang Phli	Samut Prakan	Dog	Pomeranian	Female	6	6	5	13.9	42.7	7.55	57.38	35.29	24.68	8.96	442	75	7	2.6	1.4	0.1
386	0.55	0.06	0.02	Muang	Nonthaburi	Dog	Crossbreed	Male	16	2	6	12.3	35.7	5.55	64.32	34.45	22.16	12.32	470	84.7	7.5	7.5	0.2	0.1
387	0.34	0.19	0.01	Phayathai	Bangkok	Dog	Crossbreed	Male	11	7	25	13.2	46.2	6.25	65.42	36.08	23.8	19.24	465	87	25	12	0	0
390	0.31	0.38	0.13	Bangkhen	Bangkok	Dog	Thai ridge back	Male	10	7	18	10.5	45.6	7.36	63.66	34.45	24.97	8.1	317	59	15	10.4	5	0
391	0.3	0.26	0.08	Don Muang	Bangkok	Dog	Poodle	Female	16	10	2	10.9	47.6	4.23	63.66	35.36	22.25	13	474	80.2	24.3	6.1	0	0.1
392	0.2	0.16	0.01	Don Muang	Bangkok	Dog	Crossbreed	Male	14	8	5	15.2	46.3	5.41	62.96	35.63	23.15	10.46	317	75.6	15	6.1	0.2	0
393	0.19	0.1	0.03	Sai Mai	Bangkok	Dog	Crossbreed	Male	10	1	24	7	40.7	7.8	64.06	38.92	23.92	21.4	950	89	26.7	7.8	5.4	0.2
394	0.39	0.2	0.02	Muang	Pathum Thani	Dog	Golden retriver	Female	15	0	29	12.8	35.6	6.28	64.72	35.28	20.17	15.99	266	71.2	26.7	4	5.9	0
395	0.47	0.3	0.01	Bang Kruai	Nonthaburi	Dog	Pomeranian	Male	9	2	11	16.4	38.9	6.12	64.62	35.06	24.36	19.69	273	69	21.9	6.3	3	0.2
396	0.27	0.11	0.12	Thanyaburi	Pathum Thani	Cat	DSH	Male	2	6	10	12.2	32.8	8.43	42.58	36.62	15.5	14.61	578	70	16	3	6	0
398	0.47	0.36	0.21	Muang	Pathum Thani	Cat	DSH	Female	7	6	23	16.1	42.2	6.62	49.07	32.97	13.5	9.86	392	56	9	6	0	0
399	0.11	0.14	0.19	Taling Chan	Bangkok	Cat	DSH	Male	1	9	10	13.6	28.3	5.27	43.81	33.7	15.97	10.2	395	71.1	16	1	2	0
400	0.36	0.22	0.07	Pak Kret	Nonthaburi	Dog	Bangkaew	Male	6	7	0	16.5	38.8	7.04	65.93	36.53	23.06	9.04	418	82.3	6	7.4	1.6	0.1
401	0.22	0.17	0.06	Laksi	Bangkok	Dog	Poodle	Female	13	6	4	10.5	42.3	6.77	68.35	35.57	22.65	14.39	229	97	16.1	6.8	2.5	0
402	0.43	0.21	0.07	Muang	Pathum Thani	Dog	Golden retriver	Male	11	11	2	16.7	41.2	5.49	60.61	36.97	25.42	12.16	153	67.7	5.4	4.6	4	0
403	0.61	0.23	0.13	Huai Khwang	Bangkok	Dog	Yorkshire terrier	Male	16	4	13	10.5	29.1	4.49	64.81	36.08	23.39	11.91	278	72.7	17.3	4	5.9	0.1
404	0.25	0.26	0.12	Laksi	Bangkok	Dog	Crossbreed	Male	13	8	14	15.4	42.4	5.1	64.58	34.25	21.04	6.89	108	62.7	15.8	4.7	7.1	0.2
406	0.25	0.12	0.06	Khanna Yao	Bangkok	Dog	Labrador retriever	Male	13	10	28	16.3	43.3	7.13	66.74	34.87	22.43	12.13	309	72.7	4	5.1	0.1	0
407	0.49	0.63	0.51	Muang	Nonthaburi	Cat	DSH	Female	4	10	0	12.9	32.6	7.69	42.39	39.57	16.78	21.24	62	80	16	2	2	0.2
408	0.15	0.41	0.23	Muang	Nonthaburi	Cat	DSH	Male	3	6	19	12.8	35	7.65	37.77	38.13	15.3	11.43	237	77	11	4	4	0
409	0.2	0.46	0.4	Muang	Nonthaburi	Cat	DSH	Female	5	6	10	16.3	27.8	8.2	48.7	35.12	15	27.61						0
410	0.62	0.37	0.3	Muang	Nonthaburi	Cat	DSH	Female	3	5	4	12.5	35	8.17	42.84	35.71	15.3	28.64	225	94	4	2	0	0
411	0.39	0.41	0.56	Muang	Nonthaburi	Cat	DSH	Female	5	6	10	13.3	33.5	8.21	40.8	39.7	16.2	14.68	190	68	18	2	12	0
412	0.56	0.35	0.16	Chatuchak	Bangkok	Dog	Pug	Female	12	5	12	10.7	29.2	4.23	69.03	36.64	25.3	36.27	751	81	10	7	2	0
414	0.42	0.38	0.74	Muang	Nonthaburi	Cat	DSH	Female	9	6	19	13.5	36.9	10.23	36.07	36.59	13.2	22.63	154	91	3	5	1	0
415	0.33	0.3	0.23	Chatuchak	Bangkok	Cat	DSH	Male	5	9	13	12.3	17.5	8.37	41.11	35.17	14.3	9.8	303	74	10	5	1	0
416	1.46	0.51	0.2	Din Daeng	Bangkok	Dog	Crossbreed	Female	5	8	3	10.5	31.1	4.66	66.74	33.76	22.53	8.9	348	57.2	29.4	12.8	0.4	0.2
417	1.22	0.25	0.13	Thawi Watthana	Bangkok	Dog	Shih tzu	Male	12	8	9	17.7	47.6	7.23	65.84	37.18	24.48	7.31	357	55	26	3	16	0
418	0.42	0.34	0.1	Ladprao	Bangkok	Dog	Siberian husky	Female	9	7	26	13.8	47.7	5.82	57.61	34.77	19.96	10.46	124	71	12.3	5.3	3.2	0
419	0.4	0.34	0.44	Bangkhen	Bangkok	Cat	DSH	Female	10	6	4	11.9	27.7	6	47.86	29.2	14.98	10.99	414	64	13	0	0	0
420	0.4	0.25	0.16	Muang	Nonthaburi	Dog	Pug	Female	7	11	23	11.5	49.7	6	67.41	33.07	22.33	9.21	248	76.4	18.6	4.1	0.7	0
421	0.34	0.3	0.06	Pak Kret	Nonthaburi	Dog	Cocker spaniel	Female	14	8	10	12.4	43.4	3.43	38.45	36.7	22.65	12.56	233	65.9	5.8	4.1	1	0
422	0.28	0.18	0.06	Muang	Nonthaburi	Dog	Crossbreed	Female	8	8	21	9.4	31.1	6.71	63.04	35.75	20.3	7.15	150	67.5	22.4	3	0.2	0
423	0.37	0.09	0.06	Bang Yai	Nonthaburi	Dog	Crossbreed	Male	17	1	16	10.8	42.6	5.36	62.13	35.11	20.85	8.75	475	57.2	26	7.4	6	0.1
424	0.22	0.62	0.4	Sai Mai	Bangkok	Cat	DSH	Male	6	0	16	6.1	18.5	3.77	49.07	32.97	16.18	55.47	344	97	2	1	0	0
425	0.18	0.18	0.2	Ladprao	Bangkok	Dog	Siberian husky	Female	10	6	5	9.8	44.9	7.44	69.03	36.84	22.33	10.57	223	80	18.3	6.3	5.9	0.1
426	0.58	0.43	0.09	Wang Thonglang	Bangkok	Cat	DSH	Female	13	11	23	12.3	33.6	6.82	49.27	36.61	18.04	12.92	101	73.4	15.4	4.4	6.7	0.1
427	0.45	0.76	0.44	Thanyaburi	Pathum Thani	Cat	DSH	Male	17	3	29	11.9	32.4	7.47	43.37	36.73	15.93	10.66	359	66.6	22.4	2.3	8.3	0.1
428	0.21	0.18	0.09	Sai Mai	Bangkok	Dog	Yorkshire terrier	Female	9	11	17	12.3	48.4	8.6	62.41	35.22	23.92	11.69	273	68.2	15.3	6
429	1.2	0.14	0.21	Bangkhen	Bangkok	Cat	British shorthair	Female	2	5	14	11	31.6	9.4	33.62	34.81	11.7	9.28	522	71	15	1	13	0
430	0.42	0.15	0.08	Ladprao	Bangkok	Dog	Crossbreed	Male	11	8	20	15.4	44.9	5.87	66.2	33.94	25.22	19.72	500	74.2	10	5.2	3.9	0.1
431	0.15	0.43	0.06	Huai Khwang	Bangkok	Dog	Poodle	Female	11	7	2	11	39.9	6.75	62.56	35.11	20.45	14.18	23	58	5	4.8		0
432	0.33	0.24	0.03	Chatuchak	Bangkok	Dog	Crossbreed	Female	10	8	15	10	38.2	5.82	65.36	36.03	18.98	17.42	469	83	12.1	3.5	4.1	0.1
433	0.54	0.5	0.99	Phayathai	Bangkok	Cat	DSH	Female	5	7	27	12.8	32.2	7.94	40.55	39.75	16.12	26.77	451	80	17	3	0	0
434	0.33	0.35	0.21	Bang Bo	Samut Prakan	Cat	DSH	Female	3	11	22	12.7	39.6	6.44	37.98	33.49	15.98	20.75	113	72	3	4	2	0
435	0.43	0.31	0.14	Phra Samut Chedi	Samut Prakan	Dog	Crossbreed	Male	7	7	23	16.2	42.6	6.21	64.46	34.05	26.83	6.18	409	64.7	2	4	24	0.1
437	0.12	0.16	0.41	Phra Pradaeng	Samut Prakan	Cat	DSH	Female	2	1	14	13.2	29.8	8.25	38.26	37.55	12.22	5.8	95	79	11	0	3	0
439	0.64	0.8	0.24	Thanyaburi	Pathum Thani	Dog	Beagle	Male	8	7	23	9.4	27.7	4.24	65.33	33.94	22.17	10.5	3	79.3	15	5.5	0.1	0.1
440	0.26	0.33	0.1	Muang	Nonthaburi	Dog	Siberian husky	Female	7	9	18	16.2	37.4	6.74	58.95	35.68	22.16	6.16	474	63.7	2	2.5	0.6	0
441	0.31	0.33	0.05	Din Daeng	Bangkok	Dog	Pomeranian	Female	12	11	23	10.5	52.4	6.38	65.54	37	22.28	1.39	409	84.7	15		8	0
443	1.06	0.5	0.79	Lat Krabang	Bangkok	Cat	Persian	Male	12	11	24	11.6	31.1	7.62	40.81	37.3	15.22	7.44	222	77	19	4	0	0
445	0.19	0.12	0.09	Nong Chok	Bangkok	Dog	Crossbreed	Male	19	8	5	12.3	44.1	6.38	62.8	35.63	19.29	9.33	444	60	12.4	4.4	5.2	0.1
446	0.44	0.14	0.32	Lat Krabang	Bangkok	Dog	Crossbreed	Female	3	8	7	14.2	45.6	5.63	64.59	34.29	21.96	11.44	498	74	22.8	4.6	2	0.1
447	0.31	0.36	0.41	Thanyaburi	Pathum Thani	Dog	Crossbreed	Male	12	7	11	7	46.6	7.1	66.62	35.57	20.18	13.31	272	57.2	26	7	4.2	0
448	0.39	0.04	0.08	Khlong Sam Wa	Bangkok	Cat	Persian	Male	3	7	17	13	14.5	8.17	45.69	32.22	14.72	18.32	254	85	13	3.3	2	0
449	0.2	0.18	0.07	Lam Luk Ka	Pathum Thani	Dog	Chihuahua	Female	8	4	6	15.2	42.3	4.94	54.73	36.94	22.85	12.38	459	81	16.4	3	0	0
457	0.35	0.26	0.1	Khanna Yao	Bangkok	Dog	Crossbreed	Female	11	8	27	11	39.4	6.34	64.46	35.71	22.67	7.99	202	78.9		5.5	5.9	0.1
459	0.3	0.26	0.14	Chatuchak	Bangkok	Dog	Pomeranian	Female	6	6	21	16.3	41.5	7.11	63.73	31.58	20.79	19.91	592	73	9	4	7.3	0.1
461	0.25	0.25	0.04	Bangkapi	Bangkok	Dog	Pomeranian	Male	1	6	5	17	50.2	7.31	63.04	35.18	22.01	18.96	459	66	19.1	2	0	0.1
462	0.12	0.21	0.05	Sai Mai	Bangkok	Dog	Labrador retriever	Female	14	11	29	14.2	43.2	4.81	58.92	31.01	22.11	8.51	121	71	38	5.9	6	0
463	0.41	0.19	0.1	Thanyaburi	Pathum Thani	Dog	Golden retriver	Female	10	5	8	17.7	44.3	5.9	66.27	34.02	23	16.87	464	57.2	14.9	1	7.3	0
464	0.52	0.35	0.39	Muang	Nonthaburi	Cat	DSH	Female	6	4	14	7.5	19.7	5.7	34.56	38.07	13.16	13.14	160	74	13	6	7	0
465	0.31	0.19	0.52	Chatuchak	Bangkok	Dog	Samoyed	Male	6	7	28	12.4	57.6	5.77	63.67	37.72	22.51	5.65	225	85	17.3	5.9	3.7	0.1
466	0.26	0.33	0.22	Ladprao	Bangkok	Cat	DSH	Female	0	9	26	9.8	33.5	8.08	42.49	36.53	11.7	14.2	190	79	14	2	0	0
469	0.43	0.36	0.18	Din Daeng	Bangkok	Dog	Crossbreed	Female	11	4	27	10.8	55.2	7.41	69.85	31.34	22.85	11.87	191	80.2	15	4	6.9	0.1
470	0.13	0.15	0.08	Prawet	Bangkok	Dog	Labrador retriever	Female	10	6	22	17.3	49.9	6.25	62.8	35.08	24.74	5.65	442	65.9	7.5	4.8	5.1	0.1
472	0.21	0.58	0.15	Chatuchak	Bangkok	Dog	Maltese	Male	9	5	12	16.2	44.6	6.77	65.88	36.32	23.93	4.86	291	54.6	32.9	3.9	8.4	0.2
473	0.14	0.08	0.04	Khlong Luang	Pathum Thani	Dog	Chihuahua	Male	3	3	4	10.8	41.6	6.81	63.92	35.82	24.97	10.33	460	63.2	11	1	5.9	0.1
474	0.28	0.1	0.07	Bang Khae	Bangkok	Dog	Schnauzer	Male	9	8	27	12.8	41.5	6.6	63.72	35.57	15.54	19.69	272	65.2	15.2		9.1	0
476	0.54	0.17	0.21	Muang	Nonthaburi	Dog	Siberian husky	Male	9	0	6	17.3	46.3	7.63	60.68.	37.37	22.67	11.87	202	78.9	11	4.1	5.9	0.1
477	0.24	0.06	0.01	Lam Luk Ka	Pathum Thani	Dog	Crossbreed	Male	10	11	18	16.9	42	8.61	66.8	35.82	22.53	6.07	300	74	13.4	3	0	0.1
479	0.57	0.2	0.24	Pak Kret	Nonthaburi	Cat	DSH	Male	9	6	15	17.3	46.3	7.63	60.68	37.37	22.67	11.87	202	78.9	11	4.1	5.9	0.1
480	0.68	0.1	0.04	Bang Phli	Samut Prakan	Dog	Chihuahua	Female	6	8	25	11.9	32.2	7.66	42.04	36.96	15.54	4.63	57	58	26	1	15	0
481	1.02	0.09	1.74	Huai Khwang	Bangkok	Cat	DSH	Male	2	2	8	15.4	41.7	6.14	67.92	36.93	25.08	8.97	313	75	9	5	11	0
482	0.42	0.21	0.26	Bang Bua Thong	Nonthaburi	Dog	Bangkaew	Male	15	11	0	15.9	38	5.4	64.75	36.22	24.06	9.7	139	68.4	19	4.6	8.9	1
483	1.73	0.18	0.11	Khlong Luang	Pathum Thani	Dog	Chihuahua	Male	10	2	5	9.8	26.4	6.81	38.77	37.12	14.39	24.66	10	87	9	4	0	0
484	0.27	0.62	0.09	Bangkhen	Bangkok	Dog	Miniature pinscher	Female	10	3	1	16.7	46.6	7.11	65.54	35.84	23.49	9.7	488	70	19	7	4	0
485	0.06	0.18	0.17	Huai Khwang	Bangkok	Cat	DSH	Male	14	9	11	14.5	35.8	3	41.58	32.91	14.66	33.65	171	90	32.4	0	0	0
488	0.22	0.36	0.4	Khlong Luang	Pathum Thani	Cat	DSH	Male	2	1	23	13	38.5	6.67	29.15	36.58	14.39	6.12	365	38	19	2.3	8	0
489	0.33	0.19	0.06	Muang	Nonthaburi	Dog	Crossbreed	Female	12	4	4	12.5	39.5	5.41		37.75	21.84	21.4	245	17	15	4.6	6	0.1
490	0.72	0.6	1.45	Khlong Sam Wa	Bangkok	Cat	DSH	Female	11	0	12	13.8	36.6	9.65	37.93	37.7	14.3	6.36	97	83	9	0	8	0
494	0.22	0.17	0.17	Khlong Luang	Pathum Thani	Dog	Shih tzu	Female	10	6	18	15.3	42.7	7.24	61.85	36.94	23.15	21.89	418	71	28	4.8	4.9	0.1
495	0.35	0.26	0.1	Chatuchak	Bangkok	Dog	Crossbreed	Female	12	11	14	12.7	42.6	5.68	63.92	36.57	19.16	13	241	75	38	4.6	0.8	0
496	1.03	0.43	0.54	Pak Kret	Nonthaburi	Cat	DSH	Female	15	0	14	10.8	28.9	6.88	42.01	37.37	15.7	9.82	435	73	15	3	9	0
497	1.07	0.27	0.12	Huai Khwang	Bangkok	Dog	Shih tzu	Female	14	7	7	15.3	41.5	6.63	62.59	36.87	23.08	10.46	481	62.7	24.7	3.6	8.9	0.1
498	0.21	0.05	0.03	Don Muang	Bangkok	Dog	American Pitbull	Female	14	2	9	14.5	41.2	9.81	67.41	37.05	23.11	21.67	388	66.2	18.6	4	0	0.1
499	0.57	0.08	0.14	Muang	Nonthaburi	Cat	DSH	Male	5	5	17	10.8	33	6.62	49.85	32.73	16.31	8.15	496	76	22	0	2	0
500	0.68	0.95	0.51	Khlong Luang	Pathum Thani	Cat	DSH	Female	9	5	1	11.5	33.9	8.67	39.1	33.92	13.26	16.22	444	84	12	1	3	0
501	0.39	0.42	0.46	Khlong Luang	Pathum Thani	Cat	DSH	Male	8	9	7	13.4	39	8.58	42.91	34.26	16.29	20.98	389	66	27	6	0	0
504	0.4	0.2	0.13	Bang Sue	Bangkok	Dog	Shih tzu	Male	18	0	7	10.1	45.1	5.53	62.96	37.12	21.82	19.65	251	74.1	4	5.2	4	0.1
505	0.36	0.07	0.09	Bang Bua Thong	Nonthaburi	Dog	Shih tzu	Male	17	0	6	14.5	52.5	7.36	60.94	36.94	22.27	8.7	470	74.2	32.9	3		0
506	0.73	0.34	0.36	Phra Pradaeng	Samut Prakan	Cat	DSH	Male	13	2	6	18.3	59.8	14.03	42.62	30.6	13.04	7.01	44	68	19	3	10	0
507	0.39	0.24	0.08	Khanna Yao	Bangkok	Dog	Siberian husky	Female	1	9	29	15.7	42.8	5.53	62.62	34.87	21.95	21.67	488	73	12.4	2	3.6	0
508	0.77	0.15	0.1	Phayathai	Bangkok	Dog	Shih tzu	Male	15	6	13	14.2	38.2	5.95	64.2	37.17	23.87	12.56	610	69.6	21.5	6.1	2.5	0.3
509	1.27	0.21	0.2	Don Muang	Bangkok	Dog	Golden retriver	Female	11	6	2	13.8	41.7	7.27	57.36	33.09	18.98	8.96	150	73	18.6	6.3	2.1	0
510	0.42	0.18	0.13	Phra Nakhon	Bangkok	Dog	Chihuahua	Female	12	3	4	17.6	38.2	7.44	65.88	33.89	20.45	25.29	323	60	17.3	4.6	10.1	0.2
511	0.69	0.23	0.14	Thanyaburi	Pathum Thani	Cat	DSH	Male	6	3	20	14.5	40.5	8.49	47.7	35.8	17.08	11.74	143	72	23	1	4	0
513	0.27	0.06	0.05	Khlong Luang	Bangkok	Dog	Pomeranian	Female	12	2	2	14.3	46.3	5.66	66.8	33.94	21.82	12.54	153	69.6	23	5	8.4	0.2
514	1.29	0.26	0.29	Thanyaburi	Pathum Thani	Cat	DSH	Female	3	1	5	15.9	40.3	9.69	41.59	39.45	16.41	8.39	303	58	22	1	19	0
515	0.47	0.01	0.04	Huai Khwang	Bangkok	Dog	Pomeranian	Female	12	10	5	15.3	39.1	7.23	69.72	38.17	22.9	9.7	371	85.2	25.4	5	6.1	0
516	0.5	0.12	0.11	Wattana	Bangkok	Cat	DSH	Female	1	0	18	14.9	38.5	9.92	38.81	38.7	15.02	10.73	353	66.9	20.5	2.1	10.4	0.1
517	0.73	0.47	0.39	Saphan Sung	Bangkok	Cat	Scottish fold	Male	10	8	15	11.7	30.7	7.8	39.36	38.11	15	11.47	366	77	13	6	4	0.1
518	0.27	0.11	0.07	Bang Khae	Bangkok	Dog	Golden retriver	Female	1	3	27	15.2	52.4	6.76	61.35	34.85	23.64	3.72	465	57.3	25	1	10.5	0
519	0.19	0.13	0.07	Khlong Sam Wa	Bangkok	Dog	Pomeranian	Male	13	11	18	9.6	44.7	6.28	66.24	36.96	21.83	8.87	389	73.4	15.3	5.9	5.9	0.2
520	0.12	0.13	0.08	Sai Mai	Bangkok	Dog	Siberian husky	Female	10	0	8	10.8	41.2	7.03	42.04	34.38	15.54	8.1	291	82.3	4	4.1	4.1	0
521	1.44	0.44	0.23	Muang	Nonthaburi	Cat	DSH	Female	11	9	5	14.4	39.2	9.9	39.6	36.73	14.55	9.28	245	65.9	21.9	2	10	0.2
524	0.45	0.14	0.08	Bangkhen	Bangkok	Dog	Beagle	Female	12	7	7	15.3	42.4	6.86	64.35	36.53	24.68	11.1	409	88	14.8	7.4	10.1	0
525	0.38	0.18	0.55	Pak Kret	Nonthaburi	Dog	Crossbreed	Female	11	9	12	14.2	39.2	5.79	67.7	36.22	24.53	9.04	248	80.2	13.3	5.9	0.6	0
526	0.92	0.09	0.09	Laksi	Bangkok	Dog	Crossbreed	Male	12	9	19	15.8	42.7	6.99	61.09	37	22.6	8.1	153	78.1	10	7.8	4.1	0
527	0.37	0.16	0.04	Muang	Nonthaburi	Dog	Labrador retriever	Male	10	5	5
531	0.13	0.13	0.07	Phra Samut Chedi	Samut Prakan	Dog	Shih tzu	Female	10	10	18	14.2	37.6	5.56	67.67	35.25	17.58	8.9	492	70.9	12.4	4.8	4.4	0.2
532	0.07	0.12	0	Phra Samut Chedi	Samut Prakan	Dog	Shih tzu	Male	13	11	29	15.3	38.2	8.61	61.09	33.25	23.64	16.98	325	81	25.1	4.8	1	0
533	0.42	0.35	0.19	Khlong Luang	Pathum Thani	Dog	Crossbreed	Male	11	11	24	14.3	47	7.47	64.84	35.75	22.73	6.07	182	64.7	28	4.8	4.9	0.1
535	0.2	0.09	0.02	Thung Khru	Bangkok	Dog	Beagle	Male	8	5	16	7	42.1	9.02	42.04	35.97	21.28	12.56	291	67.9	16	4		0
536	1.52	0.85	0.73	Bang Yai	Nonthaburi	Cat	DSH	Female	10	1	8	10.5	29.9	6.14	48.7	35.12	17.1	14.93	157	47	43	5	5	0
537	0.39	0.18	0.08	Chatuchak	Bangkok	Dog	Shih tzu	Male	12	10	11	14.2	47.6	7.75	67.81	35.06	21.83	12.65	326	76.4	20.5	3	0.3	1
538	0.55	0.15	0.06	Khlong Sam Wa	Bangkok	Dog	French Bulldog	Female	5	7	17	21.3	57.5	8.61	66.78	37.04	24.74	8.87	465	70.9	22.8	2.5	3.7	0.1
539	0.32	0.19	0.06	Chomthong	Bangkok	Dog	Siberian husky	Female	2	5	12	9.8	41.7	6.63	64.2	37.37	22.48	11.44	321	55	4	7	0.1	0
540	0.41	0.5	0.11	Din Daeng	Bangkok	Dog	Chihuahua	Male	13	4	24	10.8	32.3	5.41	59.7	33.4	19.96	21.4	325	60	25	7	8	0
541	0.54	0.24	0.35	Muang	Samut Prakan	Dog	Crossbreed	Male	6	4	5	12.5	35.6	5.4	65.93	35.11	23.15	12.58	121	67	16	2	15	0
542	0.49	0.07	0.03	Muang	Samut Sakhon	Dog	Crossbreed	Female	10	6	23	9.5	35.6	6.56	67.67	35.36	23.64	8.75	464	87	25.4	2.5	5	0
543	0.27	0.16	0.05	Bangkok Yai	Bangkok	Dog	Crossbreed	Female	11	5	0	15.1	42.1	6.48	65.81	36.29	24.51	6.32	610	85	26	4	2.5	0
544	0.52	0.2	0.08	Muang	Nonthaburi	Dog	Yorkshire terrier	Male	14	5	23	15.2	44.4	6.71	66.17	34.23	22.65	11.41	442	63.2	24.3	7.9	4.4	0.2
546	1.72	0.25	0.12	Bang Phli	Samut Prakan	Dog	German shepherd	Male	10	9	1	15	41.7	6.48	64.35	35.97	23.15	10.68	76	64.2	23.5	7.2	5	0.1
547	0.32	1.14	0.04	Lam Luk Ka	Pathum Thani	Cat	DSH	Female	17	0	4	10.2	25.7	6.93	37.09	39.69	14.72	9.8	256	77	19	0	4	0
548	0.33	0.2	0.13	Bang Phli	Samut Prakan	Dog	Crossbreed	Female	15	3	9	14.2	46.6	6.99	62.59	36.23	23.85	6.96	176	49	9	5.5	5.9	0
550	0.39	0.16	0.1	Chatuchak	Bangkok	Dog	Golden retriver	Female	9	9	26	10.8	40.6	6.22	63.58	35.71	23.39	12.1	408	83.1	15.4	4.1	0	0.1
551	0.05	0.07	0.05	Laksi	Bangkok	Dog	Poodle	Male	18	6	23	16.5	47.3	7.47	64.08	36.96	13.72	8.58	278	67.9	33.6	4	7.7	0
554	0.47	0.2	0.22	Chomthong	Bangkok	Dog	Crossbreed	Male	11	11	15	14.8	44.3	6.81	67.7	37.17	22.44	11.79	481	69.1	17.3	3.2	3	0.1
555	1.24	0.33	0.24	Muang	Nonthaburi	Cat	DSH	Female	10	5	23	9.3	25.7	6	42.83	36.19	15.5	9.43	155	80	18	1	1	0
556	0.4	0.15	0.05	Taling Chan	Bangkok	Dog	Crossbreed	Female	14	5	18	9	36.3	7.24	62.96	35.06	23.2	13.43	91	68.2	15.4	3.2	2.5	0.1
557	0.27	0.22	0.1	Lam Luk Ka	Pathum Thani	Dog	Crossbreed	Male	12	3	11		36.5	5.79	62.71	36.22	21.96	10.03	465	68.1	25.1	8.9	3.8	0.1
558	0.39	0.34	0.13	Thanyaburi	Pathum Thani	Dog	Beagle	Male	15	3	24	15.2	38.2	8.43	61.85	36.23	21.75	11.41	154	85	15	4.1	4.4	0
559	0.88	0	0.23	Muang	Nonthaburi	Dog	Poodle	Female	12	5	6	16.8	48.7	7.65	63.66	34.5	21.96	17.13	470	88	7	4	1	0
561	0.36	0.01	0.02	Sam Khok	Pathum Thani	Dog	Chihuahua	Male	14	2	29	14.1	41.7	6.99	61.2	35.68	23	12.36	389	71.9	29.4	7	0	0
562	0.3	0.05	0.04	Thanyaburi	Pathum Thani	Dog	Pomeranian	Male	12	4	16	11.2	50.2	6	66.17	37	23.64	10.5	389		31.5	3.2	0	0
563	0.57	0.26	0.3	Bang Phli	Samut Prakan	Cat	DSH	Male	9	5	9	12.8	35	8.26	42.37	36.57	15.5	10.39	266	64.2	25.3	1.4	9	0.1
564	0.24	0.86	0.08	Nong Khaem	Bangkok	Dog	Siberian husky	Male	5	4	7	12.4	36.2	5.68	63.73	34.25	21.83	10.03	23	58.4	28	8.9	4.5	0.2
565	0.42	0.23	0.07	Huai Khwang	Bangkok	Dog	Crossbreed	Male	4	9	6	12.3	40.6	6.34	58.92	35.19	22.17	12.54	209	66.1	38	7.6	4.1	0.1
566	0.31	0.19	0.18	Bang Sue	Bangkok	Dog	Shih tzu	Female	12	9	4	15.1	44.1	9.33	61.09	37.72	23.54	16.04	464	74	15.5	9.3	5.9	0
567	2.14	0.87	0.69	Laksi	Bangkok	Cat	Persian	Male	11	10	20	10.6	27.8	7.36	37.77	38.13	14.4	10.25	261	80	16	1	3	0
568	1.93	0.47	0.19	Laksi	Bangkok	Cat	Persian	Male	5	6	1	10.9	29.8	9.94	29.98	36.58	10.97	6.39	578	55.8	32.4	3	8.6	0.2
570	0.15	0.78	0.22	Khlong Luang	Pathum Thani	Cat	DSH	Male	5	8	14	8.1	22.5	4.26	52.82	36	19.01	4.04	193	57	38	2	3	0
571	0.59	0.22	0.43	Ladprao	Bangkok	Dog	Shih tzu	Female	11	7	21	15	42	7.13	58.91	35.71	21.04	13.64	422	85	4	5	6	0
572	0.36	0.2	0.46	Muang	Samut Prakan	Cat	DSH	Male	4	9	14	10.3	27.1	8.21	46.73	31.45	15.02	6.39	313	73	14	2	4.5	0.1
573	0.84	0.2	0.25	Bang Bua Thong	Nonthaburi	Dog	Crossbreed	Male	10	7	13	17.6	50.2	7.75	64.77	35.06	22.71	6.96	498	64.7	26.7	4.9	3.6	0.1
574	0.32	0.12	0.31	Muang	Pathum Thani	Dog	Chihuahua	Female	2	3	3	12.5	47.6	4.49	63.18	34.23	22.43	11.1	389	67.7	8	3	1.9	0
575	0.33	0.14	0.05	Laksi	Bangkok	Dog	Pomeranian	Male	10	10	23	14.8	40.3	5.4	60.61	35.35	21.86	6.6	348	67.5	15	4.4	0.7	0.1
576	0.22	0.17	0.06	Lam Luk Ka	Pathum Thani	Dog	Poodle	Male	9	1	3	13.2	47	6.81	62.96	35.06	23.28	9.15	348	78.5		6.1	2.1	0
577	0.38	0.05	0.03	Khlong Luang	Pathum Thani	Cat	DSH	Male	2	1	1
578	1.79	0.22	0.25	Thanyaburi	Pathum Thani	Cat	DSH	Male	0	11	24	11.6	32.8	8.99	36.48	35.37	12.9	7.88	171	48	50	2	0	0
579	0.23	0.11	0.24	Chatuchak	Bangkok	Dog	Crossbreed	Male	12	9	1	12.3	43.4	7.87	44.16	36.87	22.88	5.65	442	63.7	19	3.6	7.7	0
580	0.45	0.17	1.16	Chatuchak	Bangkok	Cat	DSH	Male	8	3	17	11.9	31.3	7.65	40.92	38.02	15.56	11.8	324	81	11	2	6	0
581	0.2	0.1	0.08	Bang Phlat	Bangkok	Dog	American Pitbull	Male	8	5	14	15.4	39	9.33	64.75	35.93	22.27	38.26	357	70.9	37	3	5.2	0
582	0.23	0.25	0.13	Bang Sue	Bangkok	Cat	DSH	Male	17	10	21	10.2	33.4	7.51	52.75	31.94	15.62	11.71	180	68	17	0	0	0
583	0.44	0.37	0.11	Thanyaburi	Pathum Thani	Dog	Beagle	Male	8	7	23	13.1	31.12	7.44	80.51	34.5	21.86	4.63	248	64.7	9	4.4	1.6	0
584	0.2	0.13	0.02	Phra Pradaeng	Samut Prakan	Dog	Poodle	Male	8	8	14	14.2	46.1	7.8	44.16	33.69	23.93	25.29	460	78.1	26	7.5	4	0
585	0.44	0.3	0.03	Pak Kret	Nonthaburi	Dog	Pomeranian	Male	6	2	19	14.2	41.1	7.21	64.06	32.75	20.33	9.7	489	87	12.1	5.5	0.4	0
586	0.88	0.51	0.36	Muang	Pathum Thani	Cat	DSH	Female	7	6	21	14.3	37.8	9.43	40.08	37.83	15.16	3.67	181	71.1	21.8	1.9	5.2	0
587	0.18	0.12	0.08	Phra Pradaeng	Samut Prakan	Dog	Shih tzu	Female	11	5	1	9.7	32.5	7.13	62.13	35.63	22.67	16.52	470	49	10.2	7.8	6	0.1
588	1.03	0.32	0.4	Phayathai	Bangkok	Cat	DSH	Female	3	8	9	15.5	42.7	10.35	41.26	36.3	14.98	11.43	285	40	56	0	4	0
589	1.31	0.22	0.19	Muang	Nonthaburi	Dog	Chihuahua	Male	8	1	24	17	43.7	7.21	60.61	38.9	23.58	8.58	474	71	25	3	1	0
590	0.63	0.18	0.15	Taling Chan	Bangkok	Cat	DSH	Male	8	10	28	13.4	39.9	8.67	46.02	33.58	15.46	10.99	237	50	43	2	5	0
591	0.56	0.09	0.03	Bang Yai	Nonthaburi	Dog	French Bulldog	Male	0	9	21	12.7	36.1	5.77	62.56	35.18	22.01	12.65	348	60	37	3	0	0
592	0.33	0.01	0.02	Laksi	Bangkok	Dog	Chihuahua	Male	11	4	24	15.4	38.2	4.65	68.45	33.94	20.79	17.46	266	60.7	22.4	8.5	6.1	0
593	0.22	0.39	0.29	Huai Khwang	Bangkok	Cat	DSH	Female	15	7	28											1	9	0
594	0.54	0.11	0.05	Laksi	Bangkok	Dog	Shih tzu	Female	12	5	16	16.4	44.9	7.31	61.42	36.53	22.44	11.44	497	79.1	10.3	5.9	4.5	0.2
595	0.62	0.28	0.03	Ladprao	Bangkok	Dog	Pomeranian	Female	7	3	0	16.6	44.9	7.8	57.56	36.97	21.28	8.31	388	49	45	1	5	0
596	0.45	0.3	0.18	Muang	Pathum Thani	Dog	Crossbreed	Female	14	0	25
597	0.67	0.1	0.05	Lam Luk Ka	Pathum Thani	Dog	Chihuahua	Female	9	11	0	16.5	46.4	7.41	62.62	35.56	22.27	14.35	202	76	14.6	4.4	4.9	0.1
598	0.38	0.2	0.07	Bueng Kum	Bangkok	Dog	Yorkshire terrier	Female	5	3	16
599	0.34	0.78	0.02	Lam Luk Ka	Pathum Thani	Dog	Poodle	Male	15	0	25	13.4	37.9	5.63	67.32	35.36	23.8	19.91	492	80	15	5	0	0
600	0.54	0.22	0.16	Din Daeng	Bangkok	Dog	Poodle	Female	18	6	12	11	31.1	4.84	64.26	35.37	22.73	13	719	80.6	13.4	3.2	2.7	0.1
601	0.04	0.07	0.03	Bang Phli	Samut Prakan	Dog	Beagle	Male	8	6	11	12.4	48.7	6.99	65.62	37.75	23.58	11.79	121	43	33.6	5.2	5.9	0.1
602	0.41	0.16	0.62	Bangkhen	Bangkok	Dog	Crossbreed	Male	13	7	28	7.5	22.1	3.43	64.43	33.94	21.87	16.87	153	83	15	2	0	0
606	0.1	0.2	1.4	Bang Khun Thian	Bangkok	Cat	American Wirehair	Female	12	4	17	9.9	26.1	6.93	37.66	37.93	14.29	11.3	392	84	11	1	4	0
608	1.37	0.58	1.05	Muang	Nonthaburi	Cat	DSH	Female	5	9	8	8.6	25.9	5.19	49.9	33.2	16.57	14.58	410	91	6	0	3	0
616	0.46	0.22	0.31	Khlong Sam Wa	Bangkok	Cat	Persian	Female	15	4	15	6	36.9	10.61	44.44	34.66	22.98	11.47	496	66.3	19	0	4	0
623	0.48	0.03	0.03	Bang Bua Thong	Nonthaburi	Cat	DSH	Male	0	5	3	13.2	36.6	10.69	45.44	37.39	12.97	8.15	258	58	28.4	0	9	0.2
632	0.11	0.04	0.01	Thanyaburi	Pathum Thani	Cat	Crossbreed	Male	12	1	4	11.1	36.2	8.45	39.92	35.64	14.55	8.92	143	97	13	0	5.5	0.1
639	0.35	0.26	0.11	Muang	Nonthaburi	Cat	DSH	Male	1	2	7	12.2	29.9	9.63	49.85	32.73	14.91	14.68	156	60.9	4	0	7	0
640	0.61	0.7	0.27	Bang Phli	Samut Prakan	Cat	DSH	Male	10	11	28	13.4	34.4	8.39	41	38.95	15.97	7.51	272	70	22	1	7	0
645	0.04	0.25	0.33	Khlong Luang	Pathum Thani	Cat	Persian	Male	10	3	23	14.3	34.8	5.48	35.73	37.58	15.06	3.8	614	76	12	3	1	0
649	1.05	0.45	0.51	Nong Suea	Pathum Thani	Cat	DSH	Female	7	3	0	12.2	35.2	7.92	44.44	34.66	15.4	11.71	351	80	9	3	8	0
663	1.01	0.31	0.24	Ladprao	Bangkok	Cat	DSH	Male	11	1	19	16.1	43.5	10.69	40.69	37.01	15.06	6.92	226	77	12	1	10	0
664	1.96	0.67	0.83	Ladprao	Bangkok	Cat	DSH	Female	13	0	1	14.5	39.2	9.67	40.54	36.99	14.99	8.59	171	91	5	0	4	0
667	0.05	0.02	0.02	Pak Kret	Bangkok	Cat	DSH	Female	11	2	28	14	41.7	10.86	36.48	35.37	15.93	19.25	351	92	5	3	2	0
669	1.27	0.31	0.17	Bang Yai	Nonthaburi	Cat	DSH	Female	7	10	4	10.2	28.3	7.65	36.99	36.04	13.33	14.69	169	66	30	2	2	0
671	1.65	0.23	0.16	Muang	Nonthaburi	Cat	DSH	Female	5	4	8	7.9	24.1	5.48	43.98	32.78	14.42	5.8	95	56	39	5	0	0
674	0.42	0.64	0.58	Bang Sue	Bangkok	Cat	DSH	Male	12	7	4	9.2	26.3	5.9	44.58	34.98	15.59	20.98	369	63.5	29.5	2.2	4.7	0.1
684	0.02	0.04	0.12	Bang Phlat	Bangkok	Cat	DSH	Female	0	10	7	15.2	35	8.95	40.85	36.5	10.28	9.86	335	75	32	0	6	0
685	0.08	0.08	0.15	Muang	Nonthaburi	Cat	DSH	Male	8	4	28	7.8	31.1	8.67	43.37	36.73	15.22	11.39	471	42	20.5	1	0	0
686	0.5	0.06	0.2	Thanyaburi	Pathum Thani	Cat	DSH	Female	1	4	11	12.3	30.8	8.5	36.02	39.94	14.39	40.29	414	86	12	1	1	0
687	0.64	0.26	0.25	Nong Chok	Bangkok	Cat	DSH	Female	6	1	24	5.9	18.2	3.11	58.52	32.42	18.97	35.64	90	1	82	13	3	1
691	0.48	0.23	0.24	Lat Lum Kaeo	Pathum Thani	Cat	DSH	Female	7	5	9	6.4	36.6	6.14	40.81	37.3	13.21	12.87	231	77	24	4	8	0
692	0.49	0.29	0.45	Chatuchak	Bangkok	Cat	DSH	Male	3	5	15	11.9	25.7	4.97	42.01	37.37	15.18	15.02	496	77	6	0	0.3	0
709	0.24	0.21	0.11	Krathum Baen	Samut Sakhon	Cat	Persian	Male	4	3	18
710	0.09	0.32	0.38	Bang Phli	Samut Prakan	Cat	DSH	Male	3	3	15	14	39.2	7.05	43.97	34.84	18.04	6.57	157	66.6	20.2	2	4	0.1
716	0.07	0.1	0.09	Muang	Nonthaburi	Cat	DSH	Male	1	6	29	11.6	40.3	7.93	33.27	34.81	15.86	10.73	310	86	19	1	9	0
717	0.12	0.92	0.95	Ladprao	Bangkok	Cat	DSH	Male	13	0	1	14.3	39	8.95	43.58	36.67	15.98	9.86	310	81	10	4	5	0
721	0.2	0.05	0.08	Muang	Samut Prakan	Cat	DSH	Male	0	9	2	15.8	46.3	4.46	39.36	38.11	14.59	9.28	418	61.3	13	2	0	0
723	0.33	0.72	0.32	Muang	Nonthaburi	Cat	DSH	Female	2	10	21	6.2	17.5	3.01	58.14	35.43	20.6	21.5	143	97	3	0	0	0
725	0.29	0.11	0.17	Chatuchak	Bangkok	Cat	DSH	Male	1	2	22	10.3	31.6	11.46	40.92	38.02	13.26	13.14	286	70	12	3	1.7	0.2
727	0.36	0.1	0.05	Chatuchak	Bangkok	Cat	Persian	Male	1	7	18	15.9	32.2	5.74	37.38	39.4	12.9	4.04	176	64.2	5.7	2.6	3.2	0.1
731	0.25	0.07	0.45	Phutthamonthon	Nakhon Pathom	Cat	Persian	Male	4	5	11	10.7	33	9.48	44.47	34.13	15.56	5.17	220	84	18	2	1	0
733	0.23	0.57	0.33	Thanyaburi	Pathum Thani	Cat	DSH	Female	13	6	17	8.3	23.6	5.74	41.11	35.17	14.46	13.11	234	86	11	3	0	0
734	1.06	0.61	0.5	Thanyaburi	Pathum Thani	Cat	DSH	Male	11	4	17	9.2	26.1	6.94	37.61	35.25	13.26	32.16	111	85	10	3	2	0
735	0.58	0.26	0.22	Laksi	Bangkok	Cat	Scottish fold	Male	8	5	11	12.7	34.7	10.39	33.4	36.6	12.22	10.73	190	65	33	0	2	0
737	0.49	0.16	0.56	Ladprao	Bangkok	Cat	Persian	Male	12	0	4	11.9	30.2	8.08	37.38	39.4	14.73	9.95	288	66.3	21.7	2.3	9.7	0
741	0.33	0.39	1.14	Wang Thonglang	Bangkok	Cat	Abyssinian	Female	11	9	23	14.9	39.6	8.86	44.7	37.63	16.82	11.69	183	68	28		4	0
744	0.88	0.15	0.4	Chatuchak	Bangkok	Cat	DSH	Female	4	9	27	12.8	36.2	8.2	44.15	35.36	15.61	6.69	205	83	11	0	6	0
748	1.1	0.41	0.83	Laksi	Bangkok	Cat	DSH	Male	7	11	10	12.2	32.9	7.69	42.78	37.08	15.86	6.57	176	61.9	30	3	4.9	0.2
749	0.28	0.15	0.09	Sai Mai	Bangkok	Cat	DSH	Female	7	10	1	10.8	35.2	10.23	58.14	35.43	16.82	16.22	229	73.4	14	1	1	0
750	0.64	0.35	0.19	Bang Yai	Nonthaburi	Cat	Scottish fold	Female	1	0	5	11.9	32.8	9.01	36.4	36.28	13.21	11.55	614	66	26	2	6	0
751	0.6	0.38	0.13	Phra Pradaeng	Samut Prakan	Cat	DSH	Male	2	4	8	6.3	18	3.94	45.69	35	15.99	27.61	254	84	8	1	7	0
752	0.25	1.23	2.99	Bangkhen	Bangkok	Cat	DSH	Female	5	4	11	5.6	14.9	4.17	35.73	37.58	13.43	41.2	237	85	10	4	1	0
753	0.6	0.12	0.01	Huai Khwang	Bangkok	Cat	British shorthair	Male	2	5	7	10	27.1	7.06	38.39	36.9	14.16	10.72	194	47	45	4	4	0
754	0.85	0.23	0.13	Suan Luang	Bangkok	Cat	Scottish fold	Male	8	5	22	13.2	35.2	9.38	37.53	37.5	14.07	6.95	352	59.6	31.7	3.7	5	0
755	0.41	0.33	0.66	Khlong Sam Wa	Bangkok	Cat	DSH	Female	3	4	3	10.8	32.3	8.33	38.78	33.44	12.97	9.08	388	75	13	3	9	0
756	0.44	0.26	0.36	Bang Bo	Samut Prakan	Cat	DSH	Male	3	5	11	11.1	28.9	7.06	39.1	33.92	14.73	10.17	190	81	19	2	3	0
760	0.21	0.17	0.19	Don Muang	Bangkok	Cat	DSH	Female	8	6	21	11.4	40.5	11.53	37.65	34.37	15.52	40.29	160	85	15.2	4	13	0
762	0.97	0.18	0.27	Thanyaburi	Pathum Thani	Cat	Exotic Shorthair	Male	2	2	8	16.6	42.2	11.32	37.28	39.34	14.66	5.69	229	60.9	20.2	3.9	14.8	0.2
763	0.68	0.44	0.26	Thanyaburi	Pathum Thani	Cat	DSH	Female	10	6	13	12.4	33.3	8.17	40.76	37.24	15.18	10.17	291	75	22	0	3	0
764	0.7	0.11	0.09	Bang Sue	Bangkok	Cat	Persian	Female	2	4	14	10.4	27.7	7.24	38.26	37.55	14.36	11.39	414	37	56	0	7	0
765	1.03	0.21	0.28	Pom Prap Sattru Phai	Bangkok	Cat	DSH	Male	14	4	3	6.1	17.8	3.88	45.88	34.27	15.72	20.75	49	90	9	0	1	0
767	0.14	0.06	0.05	Bang Kho Laem	Bangkok	Cat	Persian	Female	0	11	5	11	59.8	9.35	68.53	33.53	15.4	41.2	344	50	21.7	4.1	1.9	0.1
773	0.47	0.46	0.35	Chatuchak	Bangkok	Cat	DSH	Male	0	10	15	6.7	18.5	7.67	42.78	37.08	12.94	13.23	211	53	22	2.3	12	0
775	1.13	0.32	0.8	Thanyaburi	Pathum Thani	Cat	British shorthair	Female	7	4	17	6.7	18.8	4.71	39.92	35.64	14.23	10.13	286	53	44	0	3	0
778	0.17	0.11	0.11	Nakhonchaisri	Nakhon Pathom	Cat	Persian	Female	2	2	24	10.4	19.7	4.26	42.27	35.73	15	9.82	169	80	24	6	6	0
784	0.42	0.67	1.01	Bang Kruai	Nonthaburi	Cat	Persian	Female	12	11	15	13.6	34.8	8.37	41.58	39.08	16.25	7.06	210	70	30	0	0	0
785	0.47	0.19	0.22	Bang Sue	Bangkok	Cat	DSH	Male	3	4	16	6	23.6	6.93	52.82	36	15.68	14.69	225	47	30	0	7	0
787	0.44	0.21	0.24	Khlong Toei	Bangkok	Cat	DSH	Female	6	4	17	11.8	32.4	8.33	36.4	36.28	15.18	11.87	291	77	21.8	0	1	0
793	0.46	0.21	0.76	Phayathai	Bangkok	Cat	DSH	Female	1	4	21	5.2	15.8	3.8	41.58	32.91	13.68	55.4	392	91.9	5.1	2	1	0
798	0.4	0.21	0.18	Ladprao	Bangkok	Cat	DSH	Male	4	7	28	18.3	33.3	9.9	40.45	33.33	19.85	8.59	353	1	4	1	0	0
807	1.09	0.18	0.25	Muang	Nonthaburi	Cat	DSH	Male	3	11	7	11.4	33.4	7.51	44.47	34.13	15.18	8.02	264	42	51	1	6	0
810	0.06	0.2	0.21	Muang	Nonthaburi	Cat	British shorthair	Female	4	4	17
823	0.33	0.08	0.18	Muang	Nonthaburi	Cat	DSH	Female	7	1	29	12.2	32.6	9.67	49.27	36.61	15.32	11.8	324	93	9	2	10	0
